# Supplementary material for: Crystal structure of ethyl 4-(2,4-di­chloro­phen­yl)-2-methyl-4H-benzo[4,5]thia­zolo[3,2-a]pyrimidine-3-carboxyl­ate
Source: Acta Crystallogr E Crystallogr Commun. 2015 Apr 15;71(Pt 5):o306–7. doi: 10.1107/S2056989015007033 (PMC4420040; doi:10.1107/S2056989015007033)
Supplement: Supplementary file 1 [file e-71-0o306-sup1.cif]

##############################################################################
#                                                                            #
# This CIF contains the data in a paper accepted for publication in          #
# Acta Crystallographica Section E. It conforms to the requirements of       #
# Notes for Authors for Acta Crystallographica Section E, and has been       #
# peer reviewed under the auspices of the IUCr Commission on Journals.       #
#                                                                            #
# Full details of the Crystallographic Information File format               #
# are given in the paper "The Crystallographic Information File (CIF):       #
# a New Standard Archive File for Crystallography" by S. R. Hall, F. H.      #
# Allen and I. D. Brown [Acta Cryst. (1991), A47, 655-685].                  #
#                                                                            #
# The current version of the core CIF dictionary is obtainable from          #
# ftp://ftp.iucr.org/pub/cif_core.dic.                                       #
#                                                                            #
# Software is freely available for graphical display of the structure(s)     #
# in this CIF. For information consult the CIF software page                 #
# http://www.iucr.org/resources/cif/software.                                #
#                                                                            #
# This file may be used for bona fide research purposes within the           #
# scientific community so long as proper attribution is given to the journal # 
# article from which it was obtained.                                        #
#                                                                            #
##############################################################################
data_global
_audit_creation_method     SHELXL-97
_journal_date_recd_electronic     2015-04-07
_journal_date_accepted     2015-04-08
_journal_name_full     'Acta Crystallographica, Section E'
_journal_year     2015
_journal_volume     71
_journal_issue      5
_journal_page_first     o306
_journal_page_last     o307
_journal_paper_category     HO
_journal_paper_doi     10.1107/S2056989015007033
_journal_coeditor_code     SU5114
_publ_contact_author_name     ' K. Gunasekaran '
_publ_contact_author_address
;   Centre of Advanced Study in Crystallography and Biophysics
    University of Madras
    Guindy Campus
    Chennai 600 025
    India
;
_publ_contact_author_email     'gunaunom@gmail.com'
_publ_contact_author_fax     ?
_publ_contact_author_phone     ?
_publ_section_title
;\
Crystal structure of ethyl
4-(2,4-dichlorophenyl)-2-methyl-4<i>H</i>-benzo[4,5]thiazolo[3,2-<i>a</i>]\
pyrimidine-3-carboxylate
;
loop_
    _publ_author_name
    _publ_author_address
    'T. Sankar'
;
      Centre of Advanced Study in Crystallography and Biophysics
      University of Madras
      Guindy Campus
      Chennai 600 025
      India
;
    'S. Naveen'
;
      Institution of Excellence
      University of Mysore
      Manasagangotri
      Mysore 570 006
      India
;
    'N. K. Lokanath'
;
      Department of Studies in Physics
      University of Mysore
      Manasagangotri
      Mysore 570 006
      India
;
    ' K. Gunasekaran '
;
      Centre of Advanced Study in Crystallography and Biophysics
      University of Madras
      Guindy Campus
      Chennai 600 025
      India
;
data_I
_database_code_depnum_ccdc_archive 'CCDC 1056200'
_audit_creation_method     SHELXL-97
_chemical_name_systematic
;\
Ethyl 4-(2,4-dichlorophenyl)-2-methyl-4<i>H</i>-\
benzo[4,5]thiazolo[3,2-<i>a</i>]pyrimidine-3-carboxylate
;
_chemical_name_common     ?
_chemical_formula_moiety     'C20 H16 Cl2 N2 O2 S'
_chemical_formula_sum     'C20 H16 Cl2 N2 O2 S'
_chemical_formula_iupac     'C20 H16 Cl2 N2 O2 S'
_chemical_formula_weight     419.31
_chemical_melting_point     ?
_symmetry_cell_setting     monoclinic
_symmetry_space_group_name_H-M     'C 2/c'
_symmetry_space_group_name_Hall     '-C 2yc'
loop_
    _symmetry_equiv_pos_as_xyz
    'x, y, z'
    '-x, y, -z+1/2'
    'x+1/2, y+1/2, z'
    '-x+1/2, y+1/2, -z+1/2'
    '-x, -y, -z'
    'x, -y, z-1/2'
    '-x+1/2, -y+1/2, -z'
    'x+1/2, -y+1/2, z-1/2'
_cell_length_a     38.654(8)
_cell_length_b     11.787(3)
_cell_length_c     8.774(2)
_cell_angle_alpha     90.00
_cell_angle_beta     102.415(14)
_cell_angle_gamma     90.00
_cell_volume     3904.1(15)
_cell_formula_units_Z     8
_cell_measurement_reflns_used     3114
_cell_measurement_theta_min     5.14
_cell_measurement_theta_max     64.13
_cell_measurement_temperature     296(2)
_exptl_crystal_description     block
_exptl_crystal_colour     yellow
_exptl_crystal_size_max     0.30
_exptl_crystal_size_mid     0.27
_exptl_crystal_size_min     0.25
_exptl_crystal_density_diffrn     1.427
_exptl_crystal_density_meas     ?
_exptl_crystal_density_method     'not measured'
_exptl_crystal_F_000     1728
_exptl_absorpt_coefficient_mu     4.142
_exptl_absorpt_correction_type     multi-scan
_exptl_absorpt_process_details
;
(<i>SADABS</i>; Bruker, 2008)
;
_exptl_absorpt_correction_T_min     0.3696
_exptl_absorpt_correction_T_max     0.4241
_exptl_special_details     ?
_diffrn_ambient_temperature     296(2)
_diffrn_radiation_type     CuK\a
_diffrn_radiation_wavelength     1.54178
_diffrn_radiation_source     'fine-focus sealed tube'
_diffrn_radiation_monochromator     graphite
_diffrn_measurement_device_type     'Bruker SMART APEXII CCD'
_diffrn_measurement_method     '\w and \f scans'
_diffrn_detector_area_resol_mean     ?
_diffrn_reflns_number     10089
_diffrn_reflns_av_R_equivalents     0.0415
_diffrn_reflns_av_sigmaI/netI     0.0443
_diffrn_reflns_theta_min     5.14
_diffrn_reflns_theta_max     64.13
_diffrn_reflns_theta_full     64.13
_diffrn_measured_fraction_theta_max     0.955
_diffrn_measured_fraction_theta_full     0.955
_diffrn_reflns_limit_h_min     -43
_diffrn_reflns_limit_h_max     44
_diffrn_reflns_limit_k_min     -12
_diffrn_reflns_limit_k_max     12
_diffrn_reflns_limit_l_min     -10
_diffrn_reflns_limit_l_max     9
_diffrn_standards_number     ?
_diffrn_standards_interval_count     ?
_diffrn_standards_interval_time     ?
_diffrn_standards_decay_%     ?
_refine_special_details
;
Refinement of <i>F</i>^2^ against ALL reflections. The weighted <i>R</i>-factor
<i>wR</i> and goodness of fit <i>S</i> are based on <i>F</i>^2^, conventional
<i>R</i>-factors <i>R</i> are based on <i>F</i>, with <i>F</i> set to zero for
negative <i>F</i>^2^. The threshold expression of <i>F</i>^2^ >
\s(<i>F</i>^2^) is used only for calculating <i>R</i>-factors(gt) <i>etc</i>.
and is not relevant to the choice of reflections for refinement.
<i>R</i>-factors based on <i>F</i>^2^ are statistically about twice as large
as those based on <i>F</i>, and <i>R</i>- factors based on ALL data will be
even larger.
;
_reflns_number_total     3114
_reflns_number_gt     2519
_reflns_threshold_expression     I>2sigma(I)
_refine_ls_structure_factor_coef     Fsqd
_refine_ls_matrix_type     full
_refine_ls_R_factor_all     0.0575
_refine_ls_R_factor_gt     0.0465
_refine_ls_wR_factor_gt     0.1298
_refine_ls_wR_factor_ref     0.1392
_refine_ls_goodness_of_fit_ref     1.041
_refine_ls_restrained_S_all     1.041
_refine_ls_number_reflns     3114
_refine_ls_number_parameters     246
_refine_ls_number_restraints     0
_refine_ls_hydrogen_treatment     constr
_refine_ls_weighting_scheme     calc
_refine_ls_weighting_details
         'calc w=1/[\s^2^(Fo^2^)+(0.0772P)^2^+2.6744P] where P=(Fo^2^+2Fc^2^)/3'
_atom_sites_solution_hydrogens     geom
_atom_sites_solution_primary     direct
_atom_sites_solution_secondary     difmap
_refine_ls_shift/su_max     0.000
_refine_ls_shift/su_mean     0.000
_refine_diff_density_max     0.363
_refine_diff_density_min     -0.306
_refine_ls_extinction_method     none
_refine_ls_extinction_coef     ?
loop_
    _atom_type_symbol
    _atom_type_description
    _atom_type_scat_dispersion_real
    _atom_type_scat_dispersion_imag
    _atom_type_scat_source
    'C' 'C' 0.0181 0.0091
                         'International Tables Vol C Tables 4.2.6.8 and 6.1.1.4'
    'H' 'H' 0.0000 0.0000
                         'International Tables Vol C Tables 4.2.6.8 and 6.1.1.4'
    'N' 'N' 0.0311 0.0180
                         'International Tables Vol C Tables 4.2.6.8 and 6.1.1.4'
    'O' 'O' 0.0492 0.0322
                         'International Tables Vol C Tables 4.2.6.8 and 6.1.1.4'
    'S' 'S' 0.3331 0.5567
                         'International Tables Vol C Tables 4.2.6.8 and 6.1.1.4'
    'Cl' 'Cl' 0.3639 0.7018
                         'International Tables Vol C Tables 4.2.6.8 and 6.1.1.4'
_computing_data_collection
;
<i>APEX2</i> (Bruker, 2008)
;
_computing_cell_refinement
;
<i>SAINT</i> (Bruker, 2008)
;
_computing_data_reduction
;
<i>SAINT</i> (Bruker, 2008)
;
_computing_structure_solution
;
<i>SHELXS97</i> (Sheldrick, 2008)
;
_computing_structure_refinement
;
<i>SHELXL97</i> (Sheldrick, 2008)
;
_computing_molecular_graphics
;
<i>ORTEP-3 for Windows </i> (Farrugia, 2012) and
Mercury (Macrae <i>et al.</i>,  2008)
;
_computing_publication_material
;
<i>SHELXL97</i> (Sheldrick, 2008) and <i>PLATON</i> (Spek, 2009)
;
loop_
    _atom_site_type_symbol
    _atom_site_label
    _atom_site_fract_x
    _atom_site_fract_y
    _atom_site_fract_z
    _atom_site_U_iso_or_equiv
    _atom_site_adp_type
    _atom_site_calc_flag
    _atom_site_refinement_flags
    _atom_site_occupancy
    _atom_site_symmetry_multiplicity
    _atom_site_disorder_assembly
    _atom_site_disorder_group
    N N1 0.29291(6) 0.8365(2) 0.6499(3) 0.0540(6) Uani d . 1 1 . .
    C C2 0.29669(6) 0.7278(2) 0.6518(3) 0.0450(6) Uani d . 1 1 . .
    S S3 0.267722(17) 0.63964(6) 0.72345(9) 0.0552(3) Uani d . 1 1 . .
    C C4 0.28999(6) 0.5193(2) 0.6806(3) 0.0446(6) Uani d . 1 1 . .
    C C5 0.28233(7) 0.4079(2) 0.7057(3) 0.0520(7) Uani d . 1 1 . .
    H H5 0.2631 0.3891 0.7488 0.062 Uiso calc R 1 1 . .
    C C6 0.30359(8) 0.3250(3) 0.6658(4) 0.0561(7) Uani d . 1 1 . .
    H H6 0.2990 0.2492 0.6832 0.067 Uiso calc R 1 1 . .
    C C7 0.33195(8) 0.3533(2) 0.5997(4) 0.0560(7) Uani d . 1 1 . .
    H H7 0.3460 0.2958 0.5730 0.067 Uiso calc R 1 1 . .
    C C8 0.33984(7) 0.4649(2) 0.5723(3) 0.0484(7) Uani d . 1 1 . .
    H H8 0.3589 0.4831 0.5276 0.058 Uiso calc R 1 1 . .
    C C9 0.31847(6) 0.5488(2) 0.6136(3) 0.0406(6) Uani d . 1 1 . .
    N N10 0.32157(5) 0.66662(18) 0.5982(2) 0.0417(5) Uani d . 1 1 . .
    C C11 0.35145(6) 0.7226(2) 0.5479(3) 0.0411(6) Uani d . 1 1 . .
    H H11 0.3537 0.6908 0.4474 0.049 Uiso calc R 1 1 . .
    C C12 0.34297(7) 0.8489(2) 0.5275(3) 0.0463(6) Uani d . 1 1 . .
    C C13 0.31608(7) 0.8979(2) 0.5811(3) 0.0513(7) Uani d . 1 1 . .
    C C14 0.30725(9) 1.0217(3) 0.5713(4) 0.0694(9) Uani d . 1 1 . .
    H H14A 0.3263 1.0638 0.6345 0.104 Uiso calc R 1 1 . .
    H H14B 0.2859 1.0344 0.6084 0.104 Uiso calc R 1 1 . .
    H H14C 0.3038 1.0464 0.4649 0.104 Uiso calc R 1 1 . .
    C C15 0.38581(6) 0.7024(2) 0.6676(3) 0.0409(6) Uani d . 1 1 . .
    C C16 0.38873(7) 0.7454(2) 0.8175(3) 0.0472(6) Uani d . 1 1 . .
    H H16 0.3695 0.7836 0.8417 0.057 Uiso calc R 1 1 . .
    C C17 0.41907(8) 0.7332(3) 0.9307(4) 0.0608(8) Uani d . 1 1 . .
    H H17 0.4205 0.7630 1.0300 0.073 Uiso calc R 1 1 . .
    C C18 0.44751(8) 0.6758(3) 0.8946(4) 0.0627(8) Uani d . 1 1 . .
    C C19 0.44582(7) 0.6332(3) 0.7486(4) 0.0612(8) Uani d . 1 1 . .
    H H19 0.4651 0.5953 0.7251 0.073 Uiso calc R 1 1 . .
    C C20 0.41531(7) 0.6470(2) 0.6369(3) 0.0491(7) Uani d . 1 1 . .
    Cl Cl21 0.41503(2) 0.59197(7) 0.45153(10) 0.0706(3) Uani d . 1 1 . .
    Cl Cl22 0.48585(3) 0.65809(11) 1.03772(14) 0.1075(4) Uani d . 1 1 . .
    C C23 0.36748(8) 0.9170(3) 0.4592(3) 0.0556(7) Uani d . 1 1 . .
    O O24 0.36870(7) 1.0189(2) 0.4524(3) 0.0880(8) Uani d . 1 1 . .
    O O25 0.39033(6) 0.8507(2) 0.4043(3) 0.0734(7) Uani d . 1 1 . .
    C C26 0.41805(13) 0.9061(4) 0.3433(5) 0.1021(15) Uani d . 1 1 . .
    H H26A 0.4088 0.9754 0.2903 0.122 Uiso calc R 1 1 . .
    H H26B 0.4253 0.8568 0.2674 0.122 Uiso calc R 1 1 . .
    C C27 0.44862(13) 0.9328(5) 0.4666(8) 0.134(2) Uani d . 1 1 . .
    H H27A 0.4416 0.9836 0.5400 0.201 Uiso calc R 1 1 . .
    H H27B 0.4665 0.9682 0.4221 0.201 Uiso calc R 1 1 . .
    H H27C 0.4579 0.8642 0.5190 0.201 Uiso calc R 1 1 . .
loop_
    _atom_site_aniso_label
    _atom_site_aniso_U_11
    _atom_site_aniso_U_22
    _atom_site_aniso_U_33
    _atom_site_aniso_U_12
    _atom_site_aniso_U_13
    _atom_site_aniso_U_23
    N1 0.0535(13) 0.0408(15) 0.0701(16) 0.0048(10) 0.0185(12) -0.0012(11)
    C2 0.0429(13) 0.0401(17) 0.0513(15) 0.0021(11) 0.0086(11) -0.0025(12)
    S3 0.0456(4) 0.0476(5) 0.0771(5) 0.0017(3) 0.0239(3) 0.0002(3)
    C4 0.0394(12) 0.0424(17) 0.0512(15) -0.0019(11) 0.0077(11) 0.0004(12)
    C5 0.0495(15) 0.0455(18) 0.0619(17) -0.0077(13) 0.0142(13) 0.0038(13)
    C6 0.0656(18) 0.0351(16) 0.0682(19) -0.0063(13) 0.0155(15) 0.0017(13)
    C7 0.0608(17) 0.0400(18) 0.0682(19) 0.0019(13) 0.0163(15) -0.0035(14)
    C8 0.0491(14) 0.0408(17) 0.0574(17) -0.0014(12) 0.0162(12) -0.0049(13)
    C9 0.0420(13) 0.0351(15) 0.0429(14) -0.0045(11) 0.0050(11) -0.0022(11)
    N10 0.0421(11) 0.0343(13) 0.0502(12) -0.0013(9) 0.0136(10) -0.0016(9)
    C11 0.0462(13) 0.0366(15) 0.0432(14) -0.0043(11) 0.0154(11) -0.0037(11)
    C12 0.0538(15) 0.0379(16) 0.0450(15) -0.0023(11) 0.0058(12) 0.0034(11)
    C13 0.0560(16) 0.0381(16) 0.0563(17) 0.0024(12) 0.0044(13) 0.0004(12)
    C14 0.075(2) 0.0404(19) 0.092(2) 0.0083(15) 0.0153(18) 0.0044(16)
    C15 0.0456(13) 0.0315(14) 0.0479(14) -0.0041(11) 0.0152(11) -0.0003(11)
    C16 0.0526(14) 0.0401(16) 0.0513(15) 0.0009(12) 0.0165(12) -0.0034(12)
    C17 0.0724(19) 0.057(2) 0.0495(17) -0.0046(16) 0.0048(15) -0.0073(14)
    C18 0.0493(16) 0.063(2) 0.070(2) -0.0035(15) 0.0002(14) 0.0069(16)
    C19 0.0433(15) 0.057(2) 0.085(2) 0.0012(13) 0.0171(15) 0.0003(17)
    C20 0.0490(14) 0.0414(16) 0.0623(17) -0.0040(12) 0.0241(13) -0.0068(13)
    Cl21 0.0700(5) 0.0747(6) 0.0771(5) -0.0009(4) 0.0375(4) -0.0252(4)
    Cl22 0.0677(6) 0.1307(10) 0.1058(8) 0.0037(6) -0.0221(5) 0.0064(7)
    C23 0.0678(18) 0.048(2) 0.0501(17) -0.0049(14) 0.0103(14) 0.0078(13)
    O24 0.0960(18) 0.0479(16) 0.127(2) -0.0077(12) 0.0385(16) 0.0245(14)
    O25 0.0905(16) 0.0654(16) 0.0767(15) -0.0168(12) 0.0455(13) -0.0005(11)
    C26 0.126(3) 0.104(3) 0.098(3) -0.039(3) 0.071(3) -0.006(2)
    C27 0.088(3) 0.143(5) 0.182(6) -0.025(3) 0.050(4) -0.008(4)
_geom_special_details
;
All e.s.d.'s (except the e.s.d. in the dihedral angle between two l.s. planes)
are estimated using the full covariance matrix. The cell e.s.d.'s are taken
into account individually in the estimation of e.s.d.'s in distances, angles
and torsion angles; correlations between e.s.d.'s in cell parameters are only
used when they are defined by crystal symmetry. An approximate (isotropic)
treatment of cell e.s.d.'s is used for estimating e.s.d.'s involving l.s.
planes.
;
loop_
    _geom_bond_atom_site_label_1
    _geom_bond_atom_site_label_2
    _geom_bond_site_symmetry_2
    _geom_bond_distance
    _geom_bond_publ_flag
    N1 C2 . 1.290(4) ?
    N1 C13 . 1.387(4) ?
    C2 N10 . 1.364(3) ?
    C2 S3 . 1.741(3) ?
    S3 C4 . 1.741(3) ?
    C4 C5 . 1.375(4) ?
    C4 C9 . 1.399(3) ?
    C5 C6 . 1.369(4) ?
    C5 H5 . 0.9300 ?
    C6 C7 . 1.387(4) ?
    C6 H6 . 0.9300 ?
    C7 C8 . 1.383(4) ?
    C7 H7 . 0.9300 ?
    C8 C9 . 1.385(4) ?
    C8 H8 . 0.9300 ?
    C9 N10 . 1.403(3) ?
    N10 C11 . 1.478(3) ?
    C11 C15 . 1.524(3) ?
    C11 C12 . 1.527(4) ?
    C11 H11 . 0.9800 ?
    C12 C13 . 1.358(4) ?
    C12 C23 . 1.465(4) ?
    C13 C14 . 1.497(4) ?
    C14 H14A . 0.9600 ?
    C14 H14B . 0.9600 ?
    C14 H14C . 0.9600 ?
    C15 C20 . 1.390(3) ?
    C15 C16 . 1.392(4) ?
    C16 C17 . 1.372(4) ?
    C16 H16 . 0.9300 ?
    C17 C18 . 1.384(4) ?
    C17 H17 . 0.9300 ?
    C18 C19 . 1.365(5) ?
    C18 Cl22 . 1.737(3) ?
    C19 C20 . 1.371(4) ?
    C19 H19 . 0.9300 ?
    C20 Cl21 . 1.748(3) ?
    C23 O24 . 1.204(4) ?
    C23 O25 . 1.343(4) ?
    O25 C26 . 1.452(4) ?
    C26 C27 . 1.455(7) ?
    C26 H26A . 0.9700 ?
    C26 H26B . 0.9700 ?
    C27 H27A . 0.9600 ?
    C27 H27B . 0.9600 ?
    C27 H27C . 0.9600 ?
loop_
    _geom_angle_atom_site_label_1
    _geom_angle_atom_site_label_2
    _geom_angle_atom_site_label_3
    _geom_angle_site_symmetry_1
    _geom_angle_site_symmetry_3
    _geom_angle
    _geom_angle_publ_flag
    C2 N1 C13 . . 116.2(2) ?
    N1 C2 N10 . . 127.4(2) ?
    N1 C2 S3 . . 121.2(2) ?
    N10 C2 S3 . . 111.4(2) ?
    C4 S3 C2 . . 91.26(12) ?
    C5 C4 C9 . . 121.3(2) ?
    C5 C4 S3 . . 127.6(2) ?
    C9 C4 S3 . . 111.0(2) ?
    C6 C5 C4 . . 118.6(3) ?
    C6 C5 H5 . . 120.7 ?
    C4 C5 H5 . . 120.7 ?
    C5 C6 C7 . . 120.5(3) ?
    C5 C6 H6 . . 119.8 ?
    C7 C6 H6 . . 119.7 ?
    C8 C7 C6 . . 121.6(3) ?
    C8 C7 H7 . . 119.2 ?
    C6 C7 H7 . . 119.2 ?
    C7 C8 C9 . . 117.9(3) ?
    C7 C8 H8 . . 121.1 ?
    C9 C8 H8 . . 121.1 ?
    C8 C9 C4 . . 120.0(2) ?
    C8 C9 N10 . . 127.8(2) ?
    C4 C9 N10 . . 112.2(2) ?
    C2 N10 C9 . . 114.1(2) ?
    C2 N10 C11 . . 121.4(2) ?
    C9 N10 C11 . . 124.0(2) ?
    N10 C11 C15 . . 110.2(2) ?
    N10 C11 C12 . . 108.0(2) ?
    C15 C11 C12 . . 111.5(2) ?
    N10 C11 H11 . . 109.0 ?
    C15 C11 H11 . . 109.0 ?
    C12 C11 H11 . . 109.0 ?
    C13 C12 C23 . . 121.3(3) ?
    C13 C12 C11 . . 122.4(2) ?
    C23 C12 C11 . . 116.1(2) ?
    C12 C13 N1 . . 122.9(3) ?
    C12 C13 C14 . . 125.2(3) ?
    N1 C13 C14 . . 111.9(3) ?
    C13 C14 H14A . . 109.5 ?
    C13 C14 H14B . . 109.5 ?
    H14A C14 H14B . . 109.5 ?
    C13 C14 H14C . . 109.5 ?
    H14A C14 H14C . . 109.5 ?
    H14B C14 H14C . . 109.5 ?
    C20 C15 C16 . . 116.8(2) ?
    C20 C15 C11 . . 124.7(2) ?
    C16 C15 C11 . . 118.4(2) ?
    C17 C16 C15 . . 121.9(3) ?
    C17 C16 H16 . . 119.0 ?
    C15 C16 H16 . . 119.0 ?
    C16 C17 C18 . . 118.9(3) ?
    C16 C17 H17 . . 120.6 ?
    C18 C17 H17 . . 120.6 ?
    C19 C18 C17 . . 121.0(3) ?
    C19 C18 Cl22 . . 119.7(3) ?
    C17 C18 Cl22 . . 119.3(3) ?
    C18 C19 C20 . . 119.2(3) ?
    C18 C19 H19 . . 120.4 ?
    C20 C19 H19 . . 120.4 ?
    C19 C20 C15 . . 122.2(3) ?
    C19 C20 Cl21 . . 117.0(2) ?
    C15 C20 Cl21 . . 120.9(2) ?
    O24 C23 O25 . . 121.8(3) ?
    O24 C23 C12 . . 127.0(3) ?
    O25 C23 C12 . . 111.2(3) ?
    C23 O25 C26 . . 117.7(3) ?
    O25 C26 C27 . . 111.6(4) ?
    O25 C26 H26A . . 109.3 ?
    C27 C26 H26A . . 109.3 ?
    O25 C26 H26B . . 109.3 ?
    C27 C26 H26B . . 109.3 ?
    H26A C26 H26B . . 108.0 ?
    C26 C27 H27A . . 109.5 ?
    C26 C27 H27B . . 109.5 ?
    H27A C27 H27B . . 109.5 ?
    C26 C27 H27C . . 109.5 ?
    H27A C27 H27C . . 109.5 ?
    H27B C27 H27C . . 109.5 ?
loop_
    _geom_hbond_atom_site_label_D
    _geom_hbond_atom_site_label_H
    _geom_hbond_atom_site_label_A
    _geom_hbond_site_symmetry_A
    _geom_hbond_distance_DH
    _geom_hbond_distance_HA
    _geom_hbond_distance_DA
    _geom_hbond_angle_DHA
    C5 H5 N1 4_546 0.93 2.59 3.515(4) 176
    C16 H16 O24 6_576 0.93 2.53 3.180(4) 128
