# Supplementary material for: Crystal structure of ethyl 4-(2,4-di­chloro­phen­yl)-2-methyl-4H-benzo[4,5]thia­zolo[3,2-a]pyrimidine-3-carboxyl­ate
Source: Acta Crystallogr E Crystallogr Commun. 2015 Apr 15;71(Pt 5):o306–7. doi: 10.1107/S2056989015007033 (PMC4420040; doi:10.1107/S2056989015007033)
Supplement: Supplementary file 2 [file e-71-0o306-Isup2.hkl]

# 
# h,k,l, Fc-squared, Fo-squared, sigma(Fo-squared) and status flag 
# 
data_I
_shelx_title ' dicl99_a.res in C2/c' 
_shelx_refln_list_code          4 
_shelx_F_calc_maximum      468.69 
_exptl_crystal_F_000      1728.00 
_reflns_d_resolution_high  0.8568 
 
loop_ 
 _symmetry_equiv_pos_as_xyz 
 'x, y, z' 
 '-x, y, -z+1/2' 
 'x+1/2, y+1/2, z' 
 '-x+1/2, y+1/2, -z+1/2' 
 '-x, -y, -z' 
 'x, -y, z-1/2' 
 '-x+1/2, -y+1/2, -z' 
 'x+1/2, -y+1/2, z-1/2' 
 
_cell_length_a    38.6540 
_cell_length_b    11.7871 
_cell_length_c     8.7739 
_cell_angle_alpha  90.000 
_cell_angle_beta  102.415 
_cell_angle_gamma  90.000 
 
_shelx_F_squared_multiplier     1.000 
 
loop_ 
 _refln_index_h 
 _refln_index_k 
 _refln_index_l 
 _refln_F_squared_calc 
 _refln_F_squared_meas 
 _refln_F_squared_sigma 
 _refln_observed_status 
   6   0   0      559.84      658.99     61.18 o 
   8   0   0    25246.73    25513.06   1563.14 o 
  10   0   0    32120.23    33477.82    999.97 o 
  12   0   0     2042.08     1808.00     63.90 o 
  14   0   0     5426.88     5408.72    224.01 o 
  16   0   0      418.71      541.39     30.59 o 
  18   0   0      195.67      192.36     16.99 o 
  20   0   0     1042.67     1066.09     42.00 o 
  22   0   0     1897.46     1776.74     72.45 o 
  24   0   0      178.80      127.06     15.45 o 
  26   0   0      493.82      493.93     31.64 o 
  28   0   0     9528.98     9921.01    410.17 o 
  30   0   0     5191.41     5476.90    233.28 o 
  32   0   0     7220.49     4694.77    286.21 o 
  34   0   0     1606.84     1531.21     86.30 o 
  36   0   0       42.37       22.36     13.06 o 
  38   0   0     1337.56     1537.09     77.25 o 
  40   0   0     1267.43     1417.35     71.07 o 
  42   0   0     1416.44     1643.15     83.02 o 
   3   1   0      844.66      566.67     19.73 o 
   5   1   0    21447.38    20277.34    990.21 o 
   7   1   0    21568.04    23204.33    590.26 o 
   9   1   0     1580.15     1379.43     32.21 o 
  11   1   0     6843.90     7265.11    148.41 o 
  13   1   0    41203.89    46975.08   1337.83 o 
  15   1   0    17357.99    19207.02    550.19 o 
  17   1   0        6.70        4.37      4.37 o 
  19   1   0      382.19      364.19     16.91 o 
  21   1   0      105.38      242.67     12.75 o 
  23   1   0      530.29      532.60     19.92 o 
  25   1   0       92.55       94.75     10.27 o 
  27   1   0      531.77      518.56     21.06 o 
  29   1   0     1973.22     1953.78     64.17 o 
  31   1   0     2293.87     2223.62    101.01 o 
  33   1   0       17.26       16.39      8.14 o 
  35   1   0      695.32      783.98     33.04 o 
  37   1   0      168.07      179.15     15.48 o 
  39   1   0        0.02       -6.90      9.16 o 
  41   1   0      734.10      883.77     39.73 o 
  43   1   0        9.16        1.66     10.88 o 
   0   2   0     3498.37     4322.58    125.63 o 
   2   2   0     3360.02     4121.10     96.92 o 
   4   2   0      339.87      470.20     11.07 o 
   6   2   0      198.79      227.21      7.04 o 
   8   2   0     5013.20     4858.31     99.65 o 
  10   2   0     2571.40     2584.74     54.55 o 
  12   2   0      200.26      206.17      9.12 o 
  14   2   0      532.63      536.33     20.47 o 
  16   2   0       71.89      101.31      8.64 o 
  18   2   0     2845.09     2977.53     90.66 o 
  20   2   0     1782.44     2067.29     49.96 o 
  22   2   0     5623.70     5579.62    147.14 o 
  24   2   0     1621.67     1596.20     47.08 o 
  26   2   0     1267.76     1199.04     37.68 o 
  28   2   0        0.42        4.42      6.63 o 
  30   2   0       89.59       91.93     11.17 o 
  32   2   0     2845.57     2895.76    105.94 o 
  34   2   0      522.21      592.67     64.65 o 
  36   2   0       11.25       11.82      9.24 o 
  38   2   0      426.33      476.33     25.35 o 
  40   2   0      121.71      137.11     15.94 o 
  42   2   0       83.22       70.84     12.61 o 
   1   3   0    65387.01    69205.00   1486.61 o 
   3   3   0     1813.86     1856.38     41.76 o 
   5   3   0     9179.47     9246.01    186.93 o 
   7   3   0      987.56      960.55     22.52 o 
   9   3   0     1428.77     1370.11     38.61 o 
  11   3   0      283.89      235.49      9.19 o 
  13   3   0     3396.96     3180.98     95.30 o 
  15   3   0        4.50       11.05      5.11 o 
  17   3   0     9481.71     9776.06    284.02 o 
  19   3   0    13646.32    13589.08    324.29 o 
  21   3   0     6215.55     5597.76    149.09 o 
  23   3   0       31.58       37.87      6.77 o 
  25   3   0      178.38      194.09     12.08 o 
  27   3   0     2455.50     2533.86     71.89 o 
  29   3   0     3285.58     3393.61    106.23 o 
  31   3   0      378.81      346.01     34.31 o 
  33   3   0     2116.00     2176.69     91.99 o 
  35   3   0     1681.80     1832.90     88.06 o 
  37   3   0      700.79      710.96     35.73 o 
  39   3   0        9.70        4.02     10.88 o 
  41   3   0       35.73       55.17     13.00 o 
  43   3   0      141.21      152.94     30.59 o 
   0   4   0    48328.95    51995.00   1574.40 o 
   2   4   0     1259.01     1177.29     29.27 o 
   4   4   0    16429.55    17144.34    399.45 o 
   6   4   0     8711.92     9184.20    186.06 o 
   8   4   0      276.26      436.05     12.88 o 
  10   4   0       34.17       91.13      5.20 o 
  12   4   0    17725.56    16352.23    622.13 o 
  14   4   0      512.99      669.63     37.22 o 
  16   4   0     1463.96     1437.14     44.07 o 
  18   4   0     1327.80     1242.59     34.24 o 
  20   4   0     3659.82     3343.05     92.55 o 
  22   4   0     5426.56     5359.58    144.36 o 
  24   4   0      560.90      573.74     27.88 o 
  26   4   0       65.36       54.27      8.60 o 
  28   4   0     4372.21     4483.53    122.71 o 
  30   4   0      120.44      131.43     14.03 o 
  32   4   0     1102.32     1204.90     52.10 o 
  34   4   0      220.60      239.86     23.06 o 
  36   4   0       33.20       53.18     12.15 o 
  38   4   0       90.46       87.62     14.26 o 
  40   4   0      195.57      195.84     23.17 o 
  42   4   0      102.02       78.65     21.85 o 
   1   5   0      906.58     1310.32     39.86 o 
   3   5   0     2224.23     2534.34     66.81 o 
   5   5   0     3322.06     3559.06    143.77 o 
   7   5   0     6861.01     6868.92    197.99 o 
   9   5   0     3018.43     3140.06    108.47 o 
  11   5   0      212.35      296.40     19.74 o 
  13   5   0     5126.63     5044.29    150.72 o 
  15   5   0     1032.91      899.01     31.75 o 
  17   5   0      900.62      794.47     32.87 o 
  19   5   0     2175.18     2011.21     79.00 o 
  21   5   0      163.81      149.86     14.40 o 
  23   5   0     1581.65     1574.54     56.21 o 
  25   5   0      183.51      221.50     18.28 o 
  27   5   0      370.65      332.05     19.09 o 
  29   5   0      208.86      227.18     18.81 o 
  31   5   0      517.29      401.49     32.33 o 
  33   5   0        1.78       17.48     15.29 o 
  35   5   0      153.20      181.00     46.97 o 
  37   5   0      124.98       68.81     16.99 o 
  39   5   0       39.06       69.91     19.66 o 
   0   6   0     9743.36    10573.50    611.75 o 
   2   6   0     3226.93     3542.06    149.86 o 
   4   6   0     6734.47     6032.48    250.28 o 
   6   6   0    12474.97    12152.50    497.46 o 
   8   6   0      798.47      620.41     30.21 o 
  10   6   0       56.36       80.42     12.28 o 
  12   6   0     1052.26     1083.77     47.02 o 
  14   6   0      473.69      493.17     37.83 o 
  16   6   0      803.22      790.75     69.04 o 
  18   6   0     3959.01     3932.99    194.49 o 
  20   6   0      279.63      308.33     26.83 o 
  22   6   0     1026.68     1040.56     50.36 o 
  24   6   0     1234.41     1263.16     58.32 o 
  26   6   0      275.12      295.44     26.05 o 
  28   6   0      932.10      994.99     49.09 o 
  30   6   0      861.68      939.08     46.64 o 
  32   6   0      674.27      734.10     67.73 o 
  34   6   0        5.29        4.37     19.66 o 
  36   6   0      724.12      775.62     63.36 o 
  38   6   0        0.41      -19.66     19.66 o 
   1   7   0      148.16      171.45     11.59 o 
   3   7   0     4236.71     4243.64    149.09 o 
   5   7   0     6429.45     6257.42    266.33 o 
   7   7   0      269.34      299.73     30.29 o 
   9   7   0       41.25       91.02     16.17 o 
  11   7   0     1734.51     1378.94     71.53 o 
  13   7   0     2855.09     2741.93    135.46 o 
  15   7   0     2178.00     2167.71    105.02 o 
  17   7   0     5710.07     5816.35    253.35 o 
  19   7   0     1948.72     2168.73    110.45 o 
  21   7   0      898.60      832.52    126.72 o 
  23   7   0      105.42      115.29     19.97 o 
  25   7   0      537.50      613.50     38.99 o 
  27   7   0     1803.11     1953.70     70.68 o 
  29   7   0        3.55        8.15     14.45 o 
  31   7   0       50.29       37.14     24.03 o 
  33   7   0      534.73      513.44     54.62 o 
  35   7   0       19.80       -2.18     21.85 o 
  37   7   0      190.61      205.37     30.59 o 
   0   8   0     2382.33     2350.15    191.17 o 
   2   8   0      743.25      746.24     56.93 o 
   4   8   0      138.24      134.29     15.16 o 
   6   8   0     2212.62     2178.73     84.50 o 
   8   8   0     1073.04     1175.20     51.18 o 
  10   8   0      120.58      114.58     19.80 o 
  12   8   0       30.68       47.47     16.78 o 
  14   8   0      168.27      155.91     25.46 o 
  16   8   0      249.68      297.73     33.88 o 
  18   8   0       79.21       77.30     22.36 o 
  20   8   0      169.70      105.57     30.59 o 
  22   8   0        5.99      -12.15     18.90 o 
  24   8   0       53.67       61.02     22.04 o 
  26   8   0      555.27      599.05     46.35 o 
  28   8   0      418.58      494.54     42.93 o 
  30   8   0      372.48      399.82     52.44 o 
  34   8   0      114.27      150.75     26.22 o 
   1   9   0        2.69      -26.22     41.51 o 
   3   9   0       20.34       17.91     11.95 o 
   5   9   0     1938.79     1893.41     77.03 o 
   7   9   0      797.50      836.58     42.23 o 
   9   9   0     1314.45     1297.43     58.12 o 
  11   9   0     1274.41     1324.49     59.77 o 
  13   9   0      572.37      618.01     37.46 o 
  15   9   0       20.47       18.44     13.76 o 
  17   9   0     2944.01     1771.68    135.46 o 
  19   9   0     2175.13     1954.47    205.37 o 
  21   9   0      224.95      156.94     27.68 o 
  23   9   0      121.89      110.99     24.57 o 
  25   9   0      626.93      682.05     50.19 o 
  27   9   0        0.19       -0.78     13.76 o 
  29   9   0      106.89       81.41     19.95 o 
  31   9   0      107.41      126.72     26.22 o 
  33   9   0       66.35        0.00     19.66 o 
   2  10   0      711.69      417.30     72.10 o 
   4  10   0      564.74      639.45     49.69 o 
   6  10   0      325.30      407.67     38.36 o 
   8  10   0       31.86       29.64     14.64 o 
  10  10   0      261.47      228.92     28.21 o 
  12  10   0      614.67      661.84     40.40 o 
  14  10   0      441.38      511.43     35.67 o 
  16  10   0       80.48       76.11     17.30 o 
  18  10   0     1267.48     1175.22     57.43 o 
  20  10   0        1.34       -7.91     14.29 o 
  22  10   0       45.29       76.65     17.67 o 
  24  10   0      398.99      375.03     29.42 o 
  26  10   0      102.27      100.66     19.02 o 
  28  10   0      284.93      310.25     39.33 o 
  30  10   0      265.13      257.81     37.14 o 
   5  11   0      567.88      419.49     76.47 o 
   7  11   0        3.06       12.84     31.68 o 
   9  11   0        6.72       20.23     18.83 o 
  11  11   0      657.72      650.43     50.25 o 
  13  11   0      470.96      476.18     41.95 o 
  15  11   0      220.20      214.05     28.30 o 
  17  11   0      548.85      561.50     43.52 o 
  19  11   0      421.33      470.48     39.19 o 
  21  11   0      182.05      174.30     26.22 o 
  23  11   0      148.25      208.65     24.14 o 
  25  11   0       29.10       26.22     15.45 o 
   8  12   0      205.43      157.31     52.44 o 
  10  12   0      874.27      806.20     91.76 o 
  12  12   0       21.83       45.88     34.96 o 
  14  12   0       92.11       85.66     21.42 o 
  16  12   0       19.53       24.94     27.31 o 
  18  12   0      227.51      153.71     23.61 o 
  20  12   0        0.65        8.74     21.85 o 
 -43   1   1       17.27       22.58     11.35 o 
 -41   1   1      360.09      381.87     22.06 o 
 -39   1   1     2686.77     3066.62    113.10 o 
 -37   1   1      624.23      739.42     32.75 o 
 -35   1   1     4117.50     4044.04    124.78 o 
 -33   1   1      590.88      583.79     39.47 o 
 -31   1   1     2816.44     2893.52     74.76 o 
 -29   1   1      331.01      369.08     20.05 o 
 -27   1   1       90.49       79.59      7.65 o 
 -25   1   1      298.52      325.54     14.67 o 
 -23   1   1     2632.63     2397.56     56.74 o 
 -21   1   1      522.90      531.23     14.96 o 
 -19   1   1     7796.32     7849.75    229.41 o 
 -17   1   1      955.91      933.05     32.49 o 
 -15   1   1     2977.65     3015.82     90.67 o 
 -13   1   1     1667.57     1712.95     52.70 o 
 -11   1   1    22297.76    21900.89    509.96 o 
  -9   1   1     2711.70     2405.28     71.49 o 
  -7   1   1    35551.48    34315.74   1797.12 o 
  -5   1   1     7214.59     7141.29    227.05 o 
  -3   1   1     2202.02     2480.15    266.55 o 
  -1   1   1    69071.04    68640.44   3268.64 o 
   1   1   1     7218.47     8458.51    279.19 o 
   3   1   1    15136.98    16890.05    481.48 o 
   5   1   1    13478.10    14379.29    366.80 o 
   7   1   1      590.97      614.69     17.75 o 
   9   1   1    17708.55    18778.80    379.37 o 
  11   1   1     1622.61     1451.57     40.81 o 
  13   1   1      439.89      433.14     17.68 o 
  15   1   1       60.16       44.62      6.63 o 
  17   1   1    14861.22    15658.70    451.71 o 
  19   1   1     5471.90     5828.49    140.61 o 
  21   1   1     7568.82     6711.11    188.99 o 
  23   1   1       54.29       59.35     10.92 o 
  25   1   1     2533.70     2652.27    116.63 o 
  27   1   1      199.28      191.27     19.27 o 
  29   1   1       32.64       43.70     12.36 o 
  31   1   1        7.41        8.01      8.83 o 
  33   1   1     1158.93     1126.95     41.88 o 
  35   1   1       16.63       32.09      8.98 o 
  37   1   1       34.45       64.72     10.07 o 
  39   1   1      454.13      478.37     24.29 o 
  41   1   1     1193.88     1287.16     55.50 o 
 -44   2   1        1.35      -15.29     15.29 o 
 -42   2   1       49.77       43.01     16.13 o 
 -40   2   1      170.03      196.27     18.92 o 
 -38   2   1      995.14     1087.24     48.76 o 
 -36   2   1      592.69      490.85     27.89 o 
 -34   2   1     1231.38     1245.73     41.21 o 
 -32   2   1     7191.53     7394.32    178.83 o 
 -30   2   1      112.59      110.72     10.04 o 
 -28   2   1      567.49      560.33     20.30 o 
 -26   2   1     1400.20     1302.61     37.13 o 
 -24   2   1     4798.20     4711.53    115.35 o 
 -22   2   1      124.55      108.01      7.75 o 
 -20   2   1    33462.37    30989.16    590.88 o 
 -18   2   1     2711.35     3339.24    101.04 o 
 -16   2   1     3226.43     3629.78    108.69 o 
 -14   2   1      823.15     1096.89     36.31 o 
 -12   2   1      545.12      562.60     18.13 o 
 -10   2   1    46841.69    48369.77   1334.19 o 
  -8   2   1    22646.74    24387.32    566.00 o 
  -6   2   1    60520.07    62925.24   2065.52 o 
  -4   2   1     1027.34     1050.58     36.54 o 
  -2   2   1     1654.23     1556.26     52.55 o 
   0   2   1    22917.31    24687.72    702.86 o 
   2   2   1     8067.07     8914.90    255.08 o 
   4   2   1     1303.94     1488.17     33.38 o 
   6   2   1    10334.12    10634.88    229.92 o 
   8   2   1    40396.25    42957.13    997.86 o 
  10   2   1     1498.69     1759.97     41.24 o 
  12   2   1     1677.77     1502.60     61.28 o 
  14   2   1     5749.33     5110.79    167.47 o 
  16   2   1     1220.85     1122.36     38.67 o 
  18   2   1     4305.59     3824.79    117.43 o 
  20   2   1    12117.48    11160.35    322.25 o 
  22   2   1    15404.81    14086.08    574.71 o 
  24   2   1     1228.50     1240.83     60.25 o 
  26   2   1     3517.49     3370.10    146.77 o 
  28   2   1      842.75      913.89     49.44 o 
  30   2   1      549.93      438.49     74.00 o 
  32   2   1        5.97        2.91      7.53 o 
  34   2   1     2204.87     2247.16     94.29 o 
  36   2   1     1145.23     1308.10     46.67 o 
  38   2   1      281.63      300.59     19.09 o 
  40   2   1       29.55       40.42     12.62 o 
  42   2   1       27.00        8.61     13.06 o 
 -43   3   1        2.60      -13.11     15.29 o 
 -41   3   1        6.71       15.04     19.63 o 
 -39   3   1     2902.38     3301.78    120.25 o 
 -37   3   1      272.17      295.63     23.90 o 
 -35   3   1      249.57      297.79     20.19 o 
 -33   3   1      627.37      639.37     34.10 o 
 -31   3   1       43.54       24.08      8.73 o 
 -29   3   1      688.64      782.64     28.87 o 
 -27   3   1      636.48      688.61     26.11 o 
 -25   3   1       62.11       46.02      7.54 o 
 -23   3   1      149.95      116.74      9.21 o 
 -21   3   1     2015.48     2022.37     49.53 o 
 -19   3   1     5545.62     5349.22    112.48 o 
 -17   3   1     9797.17    10623.18    307.51 o 
 -15   3   1       64.74      244.04     25.13 o 
 -13   3   1     3672.55     4085.21    120.71 o 
 -11   3   1     8566.35     8136.44    296.56 o 
  -9   3   1    42624.93    44012.08   1117.49 o 
  -7   3   1     4573.12     4571.78    108.22 o 
  -5   3   1    48706.19    53356.24   1145.76 o 
  -3   3   1    57660.99    59364.77   1509.99 o 
  -1   3   1       57.26       49.09      3.63 o 
   1   3   1    33540.63    34413.80    874.30 o 
   3   3   1    19605.15    20119.58    405.85 o 
   5   3   1        6.48        7.30      1.87 o 
   7   3   1     5364.01     5145.19    113.01 o 
   9   3   1     6563.30     6156.36    254.84 o 
  11   3   1       33.08       28.27      6.10 o 
  13   3   1     1828.63     1765.11     66.01 o 
  15   3   1      537.06      416.86     27.40 o 
  17   3   1      191.54       95.75     11.43 o 
  19   3   1      127.80      156.62     11.18 o 
  21   3   1    18241.96    16935.82    563.00 o 
  23   3   1      238.55      238.01     20.81 o 
  25   3   1     1667.88     1775.88     81.88 o 
  27   3   1     1261.51     1312.01     53.39 o 
  29   3   1      121.66      122.97     13.76 o 
  31   3   1     1190.87     1177.89     49.57 o 
  33   3   1      651.86      758.31     36.54 o 
  35   3   1        3.59       12.77     16.40 o 
  37   3   1      121.83      168.03     16.79 o 
  39   3   1       41.93       70.15     12.49 o 
  41   3   1      148.19      162.70     19.27 o 
 -42   4   1        0.89       19.66     17.48 o 
 -40   4   1       22.21       18.94     11.21 o 
 -38   4   1       45.94       39.08     14.48 o 
 -36   4   1      229.04      231.08     18.28 o 
 -34   4   1      646.73      578.83     30.14 o 
 -32   4   1       52.28       60.21     10.58 o 
 -30   4   1      147.45      174.37     13.74 o 
 -28   4   1      591.18      677.26     28.62 o 
 -26   4   1      249.21      273.20     15.74 o 
 -24   4   1      846.48      857.45     31.57 o 
 -22   4   1      240.83      192.00     14.58 o 
 -20   4   1     1432.41     1316.16     38.31 o 
 -18   4   1     1612.22     1949.88     45.05 o 
 -16   4   1     7199.21     6515.71    156.82 o 
 -14   4   1     4940.89     4971.46    146.10 o 
 -12   4   1     3264.56     3501.43    115.73 o 
 -10   4   1      497.77      698.63     22.06 o 
  -8   4   1     9007.39     9982.12    233.39 o 
  -6   4   1    21776.97    23953.86    682.65 o 
  -4   4   1     6345.83     6588.37    203.89 o 
  -2   4   1     2406.43     2927.19     99.97 o 
   0   4   1     3040.54     3226.57     94.75 o 
   2   4   1     3348.43     4114.45    137.91 o 
   4   4   1      215.61      232.00      7.93 o 
   6   4   1      762.60      712.27     17.88 o 
   8   4   1       31.25       15.49      3.13 o 
  10   4   1     1531.26     1837.70     46.50 o 
  12   4   1     7288.62     7285.54    212.74 o 
  14   4   1      788.81      605.84     26.59 o 
  16   4   1     2754.76     2334.03     77.84 o 
  18   4   1     2953.06     2841.29    103.12 o 
  20   4   1        1.51        2.27     10.86 o 
  22   4   1     1193.89     1190.78     49.30 o 
  24   4   1        3.36        3.33     11.35 o 
  26   4   1     4131.58     3811.41    117.12 o 
  28   4   1       87.59       94.73     13.00 o 
  30   4   1       65.70       75.45     12.61 o 
  32   4   1       85.20       76.77     13.46 o 
  34   4   1       66.35       75.03     17.17 o 
  36   4   1       40.16       39.93     12.49 o 
  38   4   1      136.06      160.40     25.13 o 
  40   4   1        2.11        6.31     13.65 o 
 -41   5   1      165.55      179.16     28.40 o 
 -39   5   1     1659.91     1638.41    113.61 o 
 -37   5   1      206.88      220.67     32.77 o 
 -35   5   1      213.25      236.37     18.52 o 
 -33   5   1       34.90       46.69     13.46 o 
 -31   5   1      252.16      211.97     15.78 o 
 -29   5   1      898.92      961.34     42.17 o 
 -27   5   1      518.61      524.02     23.25 o 
 -25   5   1     1363.69     1298.97     49.66 o 
 -23   5   1      929.25      850.53     36.69 o 
 -21   5   1      978.57      910.20     44.52 o 
 -19   5   1     2340.86     2345.13     89.94 o 
 -17   5   1       73.86      162.16     16.68 o 
 -15   5   1     5777.69     4936.39    182.90 o 
 -13   5   1     7125.45     7334.24    215.71 o 
 -11   5   1    10511.58    10360.82    346.46 o 
  -9   5   1     2429.54     2426.45    113.97 o 
  -7   5   1    27414.09    27158.58   1158.16 o 
  -5   5   1      504.67      536.13     27.00 o 
  -3   5   1      124.48      143.52     12.36 o 
  -1   5   1     3605.08     4417.14    182.30 o 
   1   5   1     3711.09     4321.00    185.71 o 
   3   5   1       37.64        7.77      6.82 o 
   5   5   1     9514.77    10210.40    295.21 o 
   7   5   1      101.61      135.81     11.21 o 
   9   5   1      847.95      924.18     46.27 o 
  11   5   1     2596.53     2344.69     75.60 o 
  13   5   1     8613.34     8071.80    238.13 o 
  15   5   1      496.61      460.78     22.08 o 
  17   5   1     6069.22     5368.61    161.30 o 
  19   5   1      250.29      260.93     17.61 o 
  21   5   1     4835.36     4553.78    160.07 o 
  23   5   1     2539.16     2400.75     90.60 o 
  25   5   1     2313.01     2281.03     86.45 o 
  27   5   1      324.93      359.35     25.53 o 
  29   5   1       90.65       71.16     14.82 o 
  31   5   1      265.89      242.89     24.57 o 
  33   5   1       12.60       16.96     13.06 o 
  35   5   1      314.42      305.07     32.77 o 
  37   5   1        1.28        4.63     14.20 o 
  39   5   1       36.85       32.77     19.66 o 
 -40   6   1       41.20       43.70     26.22 o 
 -38   6   1      340.99      425.02     32.44 o 
 -36   6   1        4.41       -3.93     14.54 o 
 -34   6   1       61.56       79.21     18.35 o 
 -32   6   1      141.82      190.08     19.23 o 
 -30   6   1      311.07      350.03     26.43 o 
 -28   6   1     2093.67     2380.29     80.50 o 
 -26   6   1     3051.00     3031.54    115.62 o 
 -24   6   1     1115.74     1151.68     55.04 o 
 -22   6   1      395.94      341.91     27.75 o 
 -20   6   1     1321.61     1315.84     58.41 o 
 -18   6   1        1.00       -4.20     10.46 o 
 -16   6   1      146.00      144.47     16.30 o 
 -14   6   1     2566.60     2423.72     90.24 o 
 -12   6   1      519.97      514.72     28.36 o 
 -10   6   1    10604.31    10413.96    351.48 o 
  -8   6   1      108.07      170.68     15.45 o 
  -6   6   1     2379.01     2652.86     80.83 o 
  -4   6   1    15362.41    15841.43    524.75 o 
  -2   6   1     3687.76     3623.83    124.87 o 
   0   6   1        7.75       17.17      7.14 o 
   2   6   1     3262.23     4218.77    144.64 o 
   4   6   1     2019.55     2476.96     87.45 o 
   6   6   1     4488.95     4271.55    148.38 o 
   8   6   1     5717.08     5598.73    150.02 o 
  10   6   1     1071.90     1162.24     42.44 o 
  12   6   1     3947.40     4026.40    124.73 o 
  14   6   1      994.42     1101.48     60.89 o 
  16   6   1       14.97      -11.73     15.29 o 
  18   6   1      959.84      864.41     44.99 o 
  20   6   1       15.33       50.82     18.67 o 
  22   6   1     2077.82     1977.92    142.44 o 
  24   6   1      637.83      659.94     46.65 o 
  26   6   1        9.64        2.62     26.22 o 
  28   6   1     1223.28     1199.57    105.44 o 
  30   6   1     1859.81     1821.31     91.83 o 
  32   6   1      257.50      227.22     34.96 o 
  34   6   1      232.75      275.29     39.33 o 
  36   6   1        1.18       -2.18     19.66 o 
 -37   7   1       31.87       73.42     25.13 o 
 -35   7   1       72.65       61.27     13.76 o 
 -33   7   1      212.14      204.97     38.23 o 
 -31   7   1      263.64      262.22     23.38 o 
 -29   7   1      640.75      654.41     33.19 o 
 -27   7   1     1791.70     1791.69     76.08 o 
 -25   7   1     1081.16      959.86     52.87 o 
 -23   7   1     1340.34     1162.92     61.94 o 
 -21   7   1      184.74      156.65     20.58 o 
 -19   7   1      488.71      505.46     34.46 o 
 -17   7   1     3685.66     3672.74    166.83 o 
 -15   7   1      564.14      632.17     43.85 o 
 -13   7   1      225.47      194.85     24.14 o 
 -11   7   1       15.96        8.74     32.77 o 
  -9   7   1       17.04       20.02      8.11 o 
  -7   7   1     2000.89     1973.16     66.35 o 
  -5   7   1       13.26       33.33      9.09 o 
  -3   7   1     2228.04     2312.77    147.59 o 
  -1   7   1     1039.46      941.83     41.68 o 
   1   7   1     1718.60     1729.41     57.71 o 
   3   7   1     1102.00     1012.84     37.81 o 
   5   7   1        8.73        4.45      9.06 o 
   7   7   1      137.44      195.87     17.10 o 
   9   7   1      172.02      244.70     25.18 o 
  11   7   1      182.26      200.19     24.14 o 
  13   7   1      254.47      258.63     29.23 o 
  15   7   1     1270.05     1133.14     65.65 o 
  17   7   1      721.35      688.34     65.55 o 
  19   7   1      449.18      390.05     80.84 o 
  21   7   1      360.10      383.30     39.37 o 
  23   7   1     3040.99     3087.92    145.94 o 
  25   7   1        9.78        3.28     29.50 o 
  27   7   1     1293.69     1320.07     73.27 o 
  29   7   1      156.97      158.81     26.13 o 
  31   7   1      363.72      353.55     34.53 o 
  33   7   1      661.16      550.58     54.62 o 
  35   7   1      301.69      233.78     39.33 o 
 -34   8   1      537.27      449.71     36.05 o 
 -32   8   1       55.12       69.85     18.35 o 
 -30   8   1       56.54       92.70     15.52 o 
 -28   8   1      220.31      264.82     25.51 o 
 -26   8   1      863.43      953.74     65.54 o 
 -24   8   1        2.97      -14.10     16.78 o 
 -22   8   1     1405.63     1209.67     98.32 o 
 -20   8   1     6765.57     4235.95    273.10 o 
 -18   8   1     4468.39     3890.47    296.04 o 
 -16   8   1      839.21      816.98     53.81 o 
 -14   8   1     5738.41     6103.49    215.18 o 
 -12   8   1      316.16      365.13     27.23 o 
 -10   8   1        1.00       -4.83     10.11 o 
  -8   8   1      315.11      413.24     27.69 o 
  -6   8   1     1698.06     1576.72     64.77 o 
  -4   8   1        6.86       39.24     14.35 o 
  -2   8   1     3564.20     3565.36    199.90 o 
   0   8   1     1317.64     1314.46     55.29 o 
   2   8   1       12.44       18.26      9.39 o 
   4   8   1     4220.55     4169.41    127.36 o 
   6   8   1     3117.45     3207.77    146.55 o 
   8   8   1       28.19       42.84     18.57 o 
  10   8   1       17.43        0.94     15.73 o 
  12   8   1      329.98      395.45     36.69 o 
  14   8   1     2196.48     2202.04    197.73 o 
  16   8   1      333.14      323.33     36.28 o 
  18   8   1      905.44      779.10    125.63 o 
  20   8   1      516.01      399.72     40.92 o 
  22   8   1     4787.30     4859.39    218.57 o 
  24   8   1     1931.93     1863.44    139.83 o 
  26   8   1     1482.63     1653.70    126.72 o 
  28   8   1       59.96       34.96     28.40 o 
  30   8   1      128.98      115.80     32.77 o 
 -33   9   1       11.73       37.14     19.66 o 
 -31   9   1        5.95        2.07     33.86 o 
 -29   9   1       27.09       23.88     19.61 o 
 -27   9   1      430.81      512.22     34.27 o 
 -25   9   1      157.49      189.08     22.51 o 
 -23   9   1       88.50       40.25     15.80 o 
 -21   9   1     2295.38     1944.94    168.24 o 
 -19   9   1      386.47      382.30     47.37 o 
 -17   9   1      740.45      716.14     41.88 o 
 -15   9   1      791.86      948.98     63.68 o 
 -13   9   1      962.40     1032.17     61.42 o 
 -11   9   1     1134.50     1002.19    104.12 o 
  -9   9   1     2467.46     2361.07    112.39 o 
  -7   9   1     3598.96     3499.68    130.41 o 
  -5   9   1     1491.60     1279.25     79.57 o 
  -3   9   1     4362.73     4363.30    188.48 o 
  -1   9   1       25.77       55.62     19.85 o 
   1   9   1     2766.31     2613.01    124.71 o 
   3   9   1      863.47      839.79     56.81 o 
   5   9   1       12.08      -10.92     30.59 o 
   7   9   1     4307.99     4292.02    154.87 o 
   9   9   1     1240.11     1246.22     55.89 o 
  11   9   1     1395.51     1202.91    129.89 o 
  13   9   1     3223.65     2267.64    166.05 o 
  15   9   1       18.15       36.41     26.22 o 
  17   9   1     1064.95      932.45     63.28 o 
  19   9   1      621.89      543.57     49.44 o 
  21   9   1        2.28        8.74     29.50 o 
  23   9   1        5.85       15.54     20.47 o 
  25   9   1      408.72      495.96     63.36 o 
  27   9   1        3.24      -24.03     24.03 o 
  29   9   1       17.50       34.96     26.22 o 
  31   9   1       17.89       -2.18     17.48 o 
 -30  10   1       53.59       91.76     21.85 o 
 -28  10   1      438.24      568.66     33.20 o 
 -26  10   1      315.42      328.60     78.65 o 
 -24  10   1        3.78        5.86     14.05 o 
 -22  10   1      206.07      214.20     23.46 o 
 -20  10   1       59.78       76.90     29.46 o 
 -18  10   1       76.39      133.50     19.57 o 
 -16  10   1      214.31      221.85     25.03 o 
 -14  10   1      214.26      309.09     27.64 o 
 -12  10   1     1109.23     1133.05     65.50 o 
 -10  10   1     4117.58     4263.53    194.20 o 
  -8  10   1        6.71       11.92     11.85 o 
  -6  10   1      157.07      115.98     17.99 o 
  -4  10   1       94.22       80.84     24.03 o 
  -2  10   1      381.81      493.77     50.25 o 
   0  10   1     2761.63     2680.07    204.28 o 
   2  10   1     2907.02     2446.79    190.08 o 
   4  10   1     2933.56     2684.94    198.82 o 
   6  10   1     1051.38     1157.74    111.43 o 
   8  10   1       83.58       79.34     24.14 o 
  10  10   1      371.25      369.51     35.56 o 
  12  10   1       93.96      104.08     22.56 o 
  14  10   1     2703.15     2765.86    107.04 o 
  16  10   1      721.70      597.57     44.54 o 
  18  10   1       30.66       35.75     16.38 o 
  20  10   1       37.51       46.57     17.30 o 
  22  10   1      854.70      875.87     56.25 o 
  24  10   1       33.48       26.22     19.66 o 
  26  10   1       48.83       39.92     16.78 o 
  28  10   1       11.74      -17.26     19.66 o 
 -25  11   1       33.74       67.51     18.57 o 
 -23  11   1        0.56        9.31     38.23 o 
 -21  11   1        0.79       -7.82     14.20 o 
 -19  11   1      327.30      370.56     29.79 o 
 -17  11   1        0.56      -11.88     14.14 o 
 -15  11   1       94.12       50.77     16.45 o 
 -13  11   1       16.53       39.86     15.45 o 
 -11  11   1        1.43       16.54     14.26 o 
  -9  11   1       13.76        2.18     26.22 o 
  -7  11   1      117.52      130.74     26.93 o 
  -5  11   1      224.04      170.42     32.77 o 
  -3  11   1       10.51       17.48     21.85 o 
   1  11   1      331.45      233.78     61.18 o 
   3  11   1        4.70      -10.92     43.70 o 
   5  11   1      467.49      489.40     76.47 o 
   7  11   1      278.26      264.36     54.62 o 
   9  11   1        9.74       -2.18     32.77 o 
  11  11   1      162.49      131.09     43.70 o 
  13  11   1      329.03      367.34     33.95 o 
  15  11   1       37.10       28.05     19.27 o 
  17  11   1        0.64      -12.90     16.17 o 
  19  11   1        3.60        9.83     16.99 o 
  21  11   1      172.17      144.27     22.36 o 
  23  11   1        8.27      -16.17     16.17 o 
  25  11   1        5.30       26.22     24.03 o 
 -20  12   1      279.56      238.15     37.14 o 
 -18  12   1        8.20       -4.37     21.85 o 
 -16  12   1       41.82       54.62     20.47 o 
 -14  12   1        2.61        7.85     18.83 o 
 -12  12   1        0.72       -9.05     21.85 o 
 -10  12   1       10.34       26.22     21.85 o 
  -8  12   1       74.92       91.76     26.22 o 
   4  12   1      362.06      246.89     67.73 o 
   6  12   1     1199.92     1081.49    113.61 o 
   8  12   1        3.54      -21.85     37.14 o 
  10  12   1       10.37       -6.55     34.96 o 
  12  12   1      148.03      126.72     41.51 o 
  14  12   1       24.84        0.00     28.40 o 
  16  12   1        5.41      -24.03     24.03 o 
  18  12   1       18.62       67.73     26.22 o 
  20  12   1        1.73       13.11     26.22 o 
 -44   0   2      263.64      305.88     37.14 o 
 -42   0   2       11.26       43.70     15.22 o 
 -40   0   2      120.72      160.54     32.18 o 
 -38   0   2      532.91      564.32     32.75 o 
 -36   0   2      105.40      127.86     16.79 o 
 -34   0   2     6088.98     6362.66    407.55 o 
 -32   0   2      821.55      723.27     56.63 o 
 -30   0   2     8790.56     8826.74    301.05 o 
 -28   0   2        0.32       -5.07      8.88 o 
 -26   0   2     1161.05     1098.72     46.57 o 
 -24   0   2     4322.99     4201.95    147.55 o 
 -22   0   2      142.72      112.29     11.08 o 
 -20   0   2     2620.22     2678.08     83.28 o 
 -18   0   2    21044.76    21253.35    863.45 o 
 -16   0   2       30.81       90.12     12.02 o 
 -14   0   2      193.93      107.89     12.02 o 
 -12   0   2     5629.24     6363.16    261.09 o 
 -10   0   2       11.55        2.62      3.64 o 
  -8   0   2     6447.74     6315.70    256.46 o 
  -6   0   2     3587.11     3836.13    157.58 o 
  -4   0   2    69042.05    75902.27   3228.86 o 
  -2   0   2    20006.01    22015.44   1356.56 o 
   0   0   2    47103.19    49694.59   2549.07 o 
   2   0   2   108066.71   111801.40   3969.64 o 
   6   0   2   219674.64   218006.92   8762.58 o 
   8   0   2     2982.50     2568.26     88.28 o 
  10   0   2      709.47      988.95     46.27 o 
  12   0   2    51680.75    57312.44   2310.26 o 
  14   0   2     4201.69     4343.50    184.57 o 
  16   0   2      945.25      782.74     35.88 o 
  18   0   2     5466.34     4738.26    229.41 o 
  20   0   2     1964.24     1389.34     93.95 o 
  22   0   2      951.76      967.88     69.91 o 
  24   0   2      447.52      386.72     39.33 o 
  26   0   2     1149.09     1339.08     91.76 o 
  28   0   2      507.16      504.70     48.07 o 
  30   0   2     1867.92     1369.67     96.13 o 
  32   0   2        9.04       13.11     17.48 o 
  34   0   2      344.09      353.86     28.55 o 
  36   0   2       69.13      116.17     16.99 o 
  38   0   2     1201.14     1329.73     66.43 o 
  40   0   2       11.62       29.69     13.06 o 
 -43   1   2      131.26      163.14     18.19 o 
 -41   1   2        4.03       -5.17      8.52 o 
 -39   1   2     1036.89     1095.39     48.64 o 
 -37   1   2      176.51      162.31     12.70 o 
 -35   1   2        0.39        5.71      7.81 o 
 -33   1   2       90.18       79.62     10.38 o 
 -31   1   2     3043.24     3228.44     83.38 o 
 -29   1   2      663.60      712.13     24.87 o 
 -27   1   2      182.58      193.00     12.31 o 
 -25   1   2      157.71      161.57     11.71 o 
 -23   1   2      608.85      633.10     21.91 o 
 -21   1   2     1097.10      735.78     20.51 o 
 -19   1   2     6504.31     6688.84    149.11 o 
 -17   1   2     7992.09     7739.77    225.58 o 
 -15   1   2      401.86      429.54     16.64 o 
 -13   1   2     5064.22     4968.24    145.29 o 
 -11   1   2    44193.21    45055.21   1479.09 o 
  -9   1   2    14583.99    15638.32    446.52 o 
  -7   1   2     3787.81     3563.57    103.23 o 
  -5   1   2      718.40      896.84     32.36 o 
  -3   1   2    11306.60    11705.72    327.22 o 
  -1   1   2    22779.22    24912.23    707.78 o 
   1   1   2    21252.03    23562.46    547.42 o 
   3   1   2    21359.46    23713.00    551.43 o 
   5   1   2    17251.14    17809.21    415.50 o 
   7   1   2     3383.17     3217.48     77.45 o 
   9   1   2      274.65      215.56     10.33 o 
  11   1   2    43256.73    45161.30   1287.57 o 
  13   1   2     6535.14     6488.94    190.60 o 
  15   1   2       74.16       46.82      7.92 o 
  17   1   2     5945.92     4934.17    134.71 o 
  19   1   2     2527.86     2099.27     77.32 o 
  21   1   2     1022.37     1094.90     54.01 o 
  23   1   2      361.60      292.17     20.18 o 
  25   1   2      187.47      284.22     41.51 o 
  27   1   2      241.26      289.33     25.46 o 
  29   1   2      188.18      175.65     39.33 o 
  31   1   2      172.11      191.99     31.68 o 
  33   1   2       11.52        6.29      8.65 o 
  35   1   2        6.82       12.58      8.42 o 
  37   1   2      255.14      270.10     17.73 o 
  39   1   2      253.69      290.63     21.77 o 
  41   1   2        9.33       45.88     19.66 o 
 -44   2   2       10.28       31.49     13.06 o 
 -42   2   2       11.13        0.17     10.88 o 
 -40   2   2      115.53       95.37     11.26 o 
 -38   2   2        4.40        7.78     11.27 o 
 -36   2   2     2553.73     2748.17     79.90 o 
 -34   2   2       77.91       90.73     11.30 o 
 -32   2   2       76.22       90.48     10.20 o 
 -30   2   2      807.43      921.99     30.29 o 
 -28   2   2     2396.56     2565.16     67.60 o 
 -26   2   2     3091.44     3040.99     78.31 o 
 -24   2   2      247.90      189.91     16.45 o 
 -22   2   2      331.55      268.13     14.77 o 
 -20   2   2     1041.46     1117.87     26.61 o 
 -18   2   2      265.45      217.70     12.37 o 
 -16   2   2    18030.10    19254.90    551.83 o 
 -14   2   2     1020.70     1198.89     38.50 o 
 -12   2   2     5795.24     5976.87    155.35 o 
 -10   2   2     2668.14     3095.07    104.68 o 
  -8   2   2        4.28       -0.73      2.75 o 
  -6   2   2     3968.62     4764.37    159.78 o 
  -4   2   2     6767.92     7726.08    222.30 o 
  -2   2   2      144.33      156.56      7.65 o 
   0   2   2     7604.93     7761.53    257.33 o 
   2   2   2     4619.66     5109.99    121.31 o 
   4   2   2     5912.31     6107.07    144.19 o 
   6   2   2      487.69      442.93     13.02 o 
   8   2   2       22.73       23.00      4.58 o 
  10   2   2      760.66      969.21     40.30 o 
  12   2   2     2796.56     3095.25    109.32 o 
  14   2   2     1853.69     2024.34     76.10 o 
  16   2   2       80.01       46.83      9.59 o 
  18   2   2      225.99      136.54     12.28 o 
  20   2   2       19.25        0.17     11.37 o 
  22   2   2      164.42      173.39     14.68 o 
  24   2   2      121.82      128.21     13.76 o 
  26   2   2       77.77       95.95     14.62 o 
  28   2   2       55.75       33.79     11.51 o 
  30   2   2      330.93      278.91     56.81 o 
  32   2   2        6.15       -1.52      9.20 o 
  34   2   2      162.90      187.12     15.13 o 
  36   2   2       22.11       31.49      9.24 o 
  38   2   2      265.75      279.17     17.14 o 
  40   2   2        0.49       10.05     13.11 o 
 -43   3   2      317.19      362.68     27.81 o 
 -41   3   2      273.50      205.78     16.58 o 
 -39   3   2       78.40      115.22     12.09 o 
 -37   3   2      652.77      680.09     28.13 o 
 -35   3   2      719.74      767.59     30.27 o 
 -33   3   2      582.24      609.99     30.55 o 
 -31   3   2     3830.35     3857.80    119.87 o 
 -29   3   2        5.31        7.37      7.74 o 
 -27   3   2     2275.84     2463.84     71.87 o 
 -25   3   2       49.67       55.83      9.07 o 
 -23   3   2      657.05      636.98     24.97 o 
 -21   3   2     1705.37     1519.57     47.50 o 
 -19   3   2     3023.10     3142.98     68.64 o 
 -17   3   2     9149.48     9007.62    260.47 o 
 -15   3   2    22049.74    23430.88    669.81 o 
 -13   3   2    24151.61    24894.74    633.83 o 
 -11   3   2     1035.42      914.20     26.36 o 
  -9   3   2      410.09      464.02     25.13 o 
  -7   3   2    12355.82    12120.13    492.05 o 
  -5   3   2     3514.05     3532.92    119.41 o 
  -3   3   2     3519.03     3134.98    106.37 o 
  -1   3   2       10.92        9.47      3.78 o 
   1   3   2    15508.04    16169.20    533.58 o 
   3   3   2     6336.73     7098.61    182.91 o 
   5   3   2      857.99      973.29     25.25 o 
   7   3   2     3533.95     3300.08     79.97 o 
   9   3   2        8.16       10.67      5.11 o 
  11   3   2    13377.99    13201.00    440.65 o 
  13   3   2     5124.62     5270.54    182.06 o 
  15   3   2     6653.09     5468.74    147.70 o 
  17   3   2      602.71      503.06     27.58 o 
  19   3   2     1132.38      903.14     36.44 o 
  21   3   2      895.20      863.48     39.04 o 
  23   3   2     2719.58     2826.67    101.72 o 
  25   3   2     4194.35     4195.68    147.16 o 
  27   3   2        5.80       13.11     10.81 o 
  29   3   2        4.12       -2.18     15.29 o 
  31   3   2      128.57      131.01     15.52 o 
  33   3   2      246.27      259.95     17.73 o 
  35   3   2      688.35      740.70     30.79 o 
  37   3   2      118.64      115.06     17.68 o 
  39   3   2     1192.66     1271.07     62.55 o 
 -42   4   2       49.40       65.54     25.13 o 
 -40   4   2      289.22      336.15     18.48 o 
 -38   4   2       46.48       59.71     10.87 o 
 -36   4   2       46.89       41.96     10.28 o 
 -34   4   2      262.04      307.78     19.69 o 
 -32   4   2       30.10       49.60     15.45 o 
 -30   4   2     2402.76     2685.33     87.62 o 
 -28   4   2     1494.54     1607.91     51.53 o 
 -26   4   2      986.87      936.66     34.45 o 
 -24   4   2      549.60      550.66     25.55 o 
 -22   4   2     1978.03     1851.96     56.86 o 
 -20   4   2      740.38      816.93     34.08 o 
 -18   4   2     6267.30     5872.50    123.58 o 
 -16   4   2      411.97      408.19     19.52 o 
 -14   4   2     6159.56     6828.56    178.41 o 
 -12   4   2     1557.67     1486.77     46.92 o 
 -10   4   2     9029.21     9607.73    277.20 o 
  -8   4   2     1489.43     1740.50     52.97 o 
  -6   4   2     2412.59     2650.05     78.92 o 
  -4   4   2      604.00      664.73     22.11 o 
  -2   4   2    11086.08    10668.79    305.87 o 
   0   4   2      626.97      738.03     27.69 o 
   2   4   2     9452.31     9363.37    329.54 o 
   4   4   2     5994.59     6264.85    189.80 o 
   6   4   2     7565.82     7056.06    232.04 o 
   8   4   2      632.48      533.32     20.42 o 
  10   4   2    12143.25    11261.79    325.81 o 
  12   4   2      844.37      796.88     25.95 o 
  14   4   2      157.58      141.54     10.63 o 
  16   4   2      684.46      617.93     29.74 o 
  18   4   2     1841.01     1619.90     66.68 o 
  20   4   2       10.26      -11.48     11.48 o 
  22   4   2     1984.50     2002.54     77.24 o 
  24   4   2     2312.66     2249.86    102.73 o 
  26   4   2     1161.08     1293.20     91.76 o 
  28   4   2      375.90      436.53     50.25 o 
  30   4   2     1013.32     1088.95     58.88 o 
  32   4   2       65.90       58.99     13.90 o 
  34   4   2      405.76      447.99     32.44 o 
  36   4   2        8.54       20.76     12.36 o 
  38   4   2      139.09      157.34     18.54 o 
 -39   5   2       74.58       65.85     13.23 o 
 -37   5   2      205.51      189.16     17.61 o 
 -35   5   2      962.70      935.41     38.48 o 
 -33   5   2       60.82       34.27     11.34 o 
 -31   5   2      261.93      334.95     22.29 o 
 -29   5   2       20.22        6.23      9.98 o 
 -27   5   2       31.95       37.89     11.71 o 
 -25   5   2     2051.76     1991.33     69.88 o 
 -23   5   2      221.21      229.64     18.93 o 
 -21   5   2      458.13      482.46     26.48 o 
 -19   5   2     1241.80     1152.41     43.02 o 
 -17   5   2     1022.42      954.73     33.85 o 
 -15   5   2      949.92      731.07     24.06 o 
 -13   5   2      280.84      225.36     14.93 o 
 -11   5   2    11416.66    10667.63    312.00 o 
  -9   5   2       21.06        7.09      6.05 o 
  -7   5   2     1017.68     1036.07     47.89 o 
  -5   5   2    19262.91    19959.50    807.06 o 
  -3   5   2      350.46      411.54     22.36 o 
  -1   5   2     4288.66     4617.77    201.00 o 
   1   5   2     2535.34     3172.16    190.08 o 
   3   5   2      557.23      474.11     39.33 o 
   5   5   2      190.89      157.31     21.85 o 
   7   5   2     1998.86     2098.54     79.58 o 
   9   5   2     1979.85     1930.83     63.18 o 
  11   5   2     2028.18     1624.58     49.88 o 
  13   5   2     3013.54     2851.71    105.35 o 
  15   5   2      222.50      217.92     19.87 o 
  17   5   2     3658.11     3656.34    133.56 o 
  19   5   2        4.19       21.33     13.31 o 
  21   5   2      150.04      161.82     17.67 o 
  23   5   2      320.45      362.14     25.07 o 
  25   5   2      667.34      672.03     35.09 o 
  27   5   2       72.59       77.46     27.31 o 
  29   5   2      147.64      175.65     20.81 o 
  31   5   2       14.68        8.74     13.11 o 
  33   5   2      107.16      117.42     18.35 o 
  35   5   2        2.39       -4.37     15.29 o 
  37   5   2       11.77       34.06     16.17 o 
 -40   6   2       53.61       45.88     19.66 o 
 -38   6   2      442.72      532.50     25.93 o 
 -36   6   2      298.50      310.40     21.17 o 
 -34   6   2      333.54      391.74     23.16 o 
 -32   6   2      811.61      918.23     56.50 o 
 -30   6   2      165.12      140.15     18.05 o 
 -28   6   2      310.43      361.35     28.09 o 
 -26   6   2     4475.06     4320.38    193.88 o 
 -24   6   2      185.45      160.71     28.10 o 
 -22   6   2      411.84      333.94     27.69 o 
 -20   6   2      665.60      721.42     39.75 o 
 -18   6   2     1593.00     1548.77     84.96 o 
 -16   6   2      935.55      998.61     45.49 o 
 -14   6   2     7692.04     7021.25    419.39 o 
 -12   6   2     2791.10     2734.22     90.33 o 
 -10   6   2     2759.33     2553.88     80.65 o 
  -8   6   2     8771.10     7842.37    229.90 o 
  -6   6   2     4093.68     3422.73    119.41 o 
  -4   6   2      254.23      341.61     18.84 o 
  -2   6   2     3105.91     3019.48     92.03 o 
   0   6   2      272.60      222.36     14.34 o 
   2   6   2    10041.39     9328.36    242.51 o 
   4   6   2       11.38       25.63      7.28 o 
   6   6   2    16294.48    15116.04    391.59 o 
   8   6   2        0.56       10.57      7.55 o 
  10   6   2      613.39      592.87     29.96 o 
  12   6   2      192.65      255.36     18.09 o 
  14   6   2     1154.09     1230.47     54.41 o 
  16   6   2     2492.66     2371.10     92.25 o 
  18   6   2     2523.48     2506.47    196.63 o 
  20   6   2        4.22        5.74     11.18 o 
  22   6   2     3514.06     3453.36    126.35 o 
  24   6   2      342.45      381.34     26.19 o 
  26   6   2      147.26      158.63     19.37 o 
  28   6   2      206.09      197.33     20.93 o 
  30   6   2        0.66       -6.80     21.85 o 
  32   6   2        0.22      -13.90     13.90 o 
  34   6   2     1333.80     1315.05     93.95 o 
 -37   7   2        7.36        2.89     12.15 o 
 -35   7   2      408.53      445.21     23.71 o 
 -33   7   2       86.37       81.04     13.36 o 
 -31   7   2      250.51      277.33     20.33 o 
 -29   7   2      635.81      697.11     33.73 o 
 -27   7   2      117.66      128.75     19.23 o 
 -25   7   2     1686.98     1646.57    125.83 o 
 -23   7   2       57.70       50.94     15.41 o 
 -21   7   2       75.89       95.03     14.14 o 
 -19   7   2       39.14       46.04     11.64 o 
 -17   7   2        5.58       -3.50      9.12 o 
 -15   7   2      935.91     1028.91     47.71 o 
 -13   7   2    15763.28    16541.39    555.40 o 
 -11   7   2     2659.38     2403.90     91.77 o 
  -9   7   2        3.37        3.73     11.67 o 
  -7   7   2     7720.59     6754.53    210.12 o 
  -5   7   2       55.23       68.13     11.09 o 
  -3   7   2      225.89      257.30     19.16 o 
  -1   7   2     2212.30     2261.77     83.63 o 
   1   7   2       64.50       94.23     10.03 o 
   3   7   2     5265.70     5137.42    180.69 o 
   5   7   2     1968.53     2021.83     67.45 o 
   7   7   2      822.87      813.24     34.07 o 
   9   7   2       66.80       56.56     11.27 o 
  11   7   2      123.96      107.07     13.12 o 
  13   7   2      163.86      134.76     15.20 o 
  15   7   2     2327.44     2065.38    171.51 o 
  17   7   2        3.77        8.74     24.03 o 
  19   7   2     2126.09     2119.07    157.31 o 
  21   7   2     3943.75     4198.81    273.10 o 
  23   7   2      321.56      325.54     54.62 o 
  25   7   2      285.01      305.88     52.44 o 
  27   7   2       29.74       39.33     30.59 o 
  29   7   2       91.10       41.51     32.77 o 
 -34   8   2      208.11      223.54     18.80 o 
 -32   8   2      210.95      224.06     19.55 o 
 -30   8   2        2.30        5.55     11.08 o 
 -28   8   2     1017.64     1061.72     51.22 o 
 -26   8   2      474.64      498.37     34.84 o 
 -24   8   2       89.58       60.35     14.18 o 
 -22   8   2     1138.92      845.38     46.17 o 
 -20   8   2      242.35      164.89     20.87 o 
 -18   8   2       37.60       27.40     13.16 o 
 -16   8   2        2.06       30.67     12.77 o 
 -14   8   2      268.49      299.39     25.07 o 
 -12   8   2     1213.71     1189.91     53.72 o 
 -10   8   2      433.50      501.69     32.27 o 
  -8   8   2      179.94      140.93     17.30 o 
  -6   8   2       51.46       71.06     12.10 o 
  -4   8   2     1325.44     1467.11     60.71 o 
  -2   8   2     1302.51     1343.24     56.57 o 
   0   8   2     1544.15     1468.98     59.92 o 
   2   8   2      148.47      169.03     34.18 o 
   4   8   2      830.16      802.94     40.78 o 
   6   8   2     3753.12     3943.05    173.55 o 
   8   8   2       14.13       13.36     10.57 o 
  10   8   2      444.22      452.86     30.10 o 
  12   8   2     1280.44     1132.26     67.19 o 
  14   8   2      103.03      105.04     25.46 o 
  16   8   2       21.31       21.22     21.46 o 
  18   8   2     1015.63     1018.13     96.13 o 
  20   8   2        3.99        2.18     28.40 o 
  22   8   2      111.23      117.98     39.33 o 
  24   8   2      282.12      277.47     50.25 o 
  26   8   2      161.65      163.86     39.33 o 
  28   8   2        0.87       17.48     28.40 o 
  30   8   2      205.21      246.89     43.70 o 
 -33   9   2        0.23      -19.66     19.66 o 
 -31   9   2        6.98       18.31     12.49 o 
 -29   9   2        0.80      -13.92     13.92 o 
 -27   9   2      271.69      270.69     30.10 o 
 -25   9   2       16.19        1.42     17.32 o 
 -23   9   2      285.76      253.63     25.03 o 
 -21   9   2      380.37      371.76     61.36 o 
 -19   9   2       26.33       17.29     13.76 o 
 -17   9   2       18.58       13.35     13.41 o 
 -15   9   2      736.42      635.58     62.36 o 
 -13   9   2     9013.79     8567.46    554.95 o 
 -11   9   2      278.99      276.97     26.15 o 
  -9   9   2     2705.43     2498.77    159.23 o 
  -7   9   2      294.84      358.23     27.58 o 
  -5   9   2     1937.29     1893.68     77.21 o 
  -3   9   2      177.79      197.76     20.43 o 
  -1   9   2      133.58      138.98     17.47 o 
   1   9   2      423.44      454.72     39.20 o 
   3   9   2      350.78      326.26     31.46 o 
   5   9   2      537.22      566.60     42.84 o 
   7   9   2      313.51      336.15     31.92 o 
   9   9   2      321.86      266.55     52.44 o 
  11   9   2       85.66       54.62     30.59 o 
  13   9   2     1409.57     1011.58     96.13 o 
  15   9   2       68.04       26.22     30.59 o 
  17   9   2     1428.08      978.81     91.76 o 
  19   9   2      136.37      142.01     37.14 o 
  21   9   2     1535.65     1756.39    135.46 o 
  23   9   2      603.28      703.52     74.28 o 
  25   9   2      313.93      290.58     48.07 o 
  27   9   2       16.01       32.77     28.40 o 
  29   9   2      159.14      159.49     37.14 o 
 -30  10   2       27.26       13.11     19.66 o 
 -28  10   2      740.42      882.95     41.59 o 
 -26  10   2     1803.59     1970.57     97.29 o 
 -24  10   2       24.38       22.35     19.91 o 
 -22  10   2      214.87      271.89     31.64 o 
 -20  10   2     1420.99     1431.59     65.12 o 
 -18  10   2       49.57       75.84     17.88 o 
 -16  10   2      643.88      603.21     94.71 o 
 -14  10   2     1421.37     1340.41    150.01 o 
 -12  10   2      171.97      123.46     19.72 o 
 -10  10   2     1171.98     1074.40     78.61 o 
  -8  10   2      118.83       97.42     19.27 o 
  -6  10   2      476.00      535.80     40.08 o 
  -4  10   2       13.56       38.20     20.04 o 
  -2  10   2       74.60       18.57     19.89 o 
   0  10   2      341.56      364.63     39.33 o 
   2  10   2     1280.58     1437.43     80.32 o 
   4  10   2      345.26      286.43     31.75 o 
   6  10   2     3466.62     3549.92    242.52 o 
   8  10   2       17.02       26.22     28.40 o 
  10  10   2      663.34      548.39     72.10 o 
  12  10   2      140.66       61.18     32.77 o 
  14  10   2     1028.71      924.03     78.65 o 
  16  10   2       47.74       60.59     25.13 o 
  18  10   2      404.56      401.02     48.07 o 
  20  10   2      127.71      124.86     27.31 o 
  22  10   2     1348.73     1202.96    169.22 o 
  24  10   2      363.07      362.39     32.97 o 
  26  10   2       82.83       30.97     17.72 o 
 -25  11   2      209.93      278.32     27.81 o 
 -23  11   2        0.69      -16.17     16.17 o 
 -21  11   2      208.71      248.38     30.10 o 
 -19  11   2      354.23      381.56     36.28 o 
 -17  11   2       82.59      102.94     22.04 o 
 -15  11   2      416.60      491.04     40.08 o 
 -13  11   2     1477.85     1642.23     83.38 o 
 -11  11   2      447.08      458.31     37.08 o 
  -9  11   2       29.73       48.07     21.85 o 
  -7  11   2      728.96      915.44     74.28 o 
  -5  11   2       15.75      -17.48     21.85 o 
  -3  11   2      134.55      117.98     28.40 o 
  -1  11   2     1244.88     1245.50     75.47 o 
   1  11   2      233.41      225.04     30.35 o 
   3  11   2       61.44       15.29     39.33 o 
   5  11   2      116.13      126.72     45.88 o 
   7  11   2     1392.89     1513.87    126.72 o 
   9  11   2      473.60      439.15     63.36 o 
  11  11   2       38.36       54.62     32.77 o 
  13  11   2       88.37      107.06     34.96 o 
  15  11   2      553.17      629.23     69.91 o 
  17  11   2      435.48      482.85     61.18 o 
  19  11   2       72.85       37.14     28.40 o 
  21  11   2      240.39      279.66     43.70 o 
  23  11   2       60.91       48.07     28.40 o 
 -20  12   2      171.90      168.23     30.59 o 
 -18  12   2        0.34       -4.37     21.85 o 
 -16  12   2       70.05       74.28     24.03 o 
 -14  12   2       21.99       39.33     21.85 o 
 -12  12   2       52.02       52.44     24.03 o 
 -10  12   2        1.32      -21.85     21.85 o 
  -8  12   2       21.01       -6.55     21.85 o 
  -6  12   2     1490.72     1540.09    107.06 o 
  -4  12   2      302.27      286.21     39.33 o 
   2  12   2       83.34      185.71     52.44 o 
   4  12   2      281.41      264.36     54.62 o 
   6  12   2       56.64       30.59     39.33 o 
   8  12   2       22.58       15.29     34.96 o 
  10  12   2       57.26       50.25     32.77 o 
  12  12   2      209.09      194.45     41.51 o 
  14  12   2       32.30        4.37     26.22 o 
  16  12   2      280.44      128.91     32.77 o 
 -43   1   3        2.19       11.85     10.58 o 
 -41   1   3      711.13      739.08     28.13 o 
 -39   1   3        5.30       -7.39      8.73 o 
 -37   1   3      246.34      219.18     14.24 o 
 -35   1   3     2926.07     3156.55     82.49 o 
 -33   1   3     4886.16     4682.87    117.88 o 
 -31   1   3     1981.42     2004.15     63.49 o 
 -29   1   3      272.30      247.92     15.40 o 
 -27   1   3      591.36      539.05     21.78 o 
 -25   1   3     1320.03     1318.59     41.51 o 
 -23   1   3     1310.06     1332.77     42.72 o 
 -21   1   3       98.26       59.08      7.27 o 
 -19   1   3     1636.97     2047.58     43.61 o 
 -17   1   3     9514.63     9291.85    220.46 o 
 -15   1   3     1653.88     1937.88     69.38 o 
 -13   1   3     6361.23     5360.32    217.46 o 
 -11   1   3     2011.48     1924.83     66.83 o 
  -9   1   3     9260.67     9629.58    319.13 o 
  -7   1   3        4.02       -2.79      2.79 o 
  -5   1   3     2412.60     2967.12    100.49 o 
  -3   1   3      507.77      769.45     34.73 o 
  -1   1   3     7686.46     9305.49    377.73 o 
   1   1   3     1145.04     1107.49     69.91 o 
   3   1   3     9774.56    10448.23    300.68 o 
   5   1   3     9500.72    10509.64    349.83 o 
   7   1   3     1049.80     1059.65     50.98 o 
   9   1   3    11890.43    12216.41    500.55 o 
  11   1   3     8173.50     7978.18    332.16 o 
  13   1   3       12.81       13.53      7.04 o 
  15   1   3     6148.09     5644.69    203.30 o 
  17   1   3       50.14       44.40     15.28 o 
  19   1   3     2764.73     2786.89    124.36 o 
  21   1   3      207.56      175.60     19.27 o 
  23   1   3     1343.81     1341.14     54.21 o 
  25   1   3      138.55      149.97     43.70 o 
  27   1   3     1847.08     1094.38     80.84 o 
  29   1   3      255.27      204.11     62.27 o 
  31   1   3      287.30      359.88     30.10 o 
  33   1   3      271.70      272.45     25.46 o 
  35   1   3      174.77      168.01     16.97 o 
  37   1   3        3.63       12.96      8.42 o 
  39   1   3      134.94      109.24     24.03 o 
 -44   2   3       82.80       57.83     17.72 o 
 -42   2   3      551.96      530.66     25.65 o 
 -40   2   3       88.00       94.69     11.26 o 
 -38   2   3      241.00      209.49     15.02 o 
 -36   2   3       15.03        6.29      8.97 o 
 -34   2   3      940.44     1014.00     55.26 o 
 -32   2   3      104.48       68.60     10.69 o 
 -30   2   3      525.13      580.62     26.28 o 
 -28   2   3     8251.36     8361.24    222.35 o 
 -26   2   3     1045.43     1082.48     37.17 o 
 -24   2   3       33.28       59.97      8.83 o 
 -22   2   3     6540.49     6322.80    168.63 o 
 -20   2   3      143.25      130.73      9.67 o 
 -18   2   3     3170.71     3146.96     68.68 o 
 -16   2   3    14252.04    13758.53    323.48 o 
 -14   2   3     8722.08     9388.93    384.68 o 
 -12   2   3    10628.86    11289.59    459.61 o 
 -10   2   3     2770.51     2654.83    112.00 o 
  -8   2   3    13824.80    14800.40    599.42 o 
  -6   2   3      424.84      555.98     27.00 o 
  -4   2   3     5931.89     5962.85    244.08 o 
  -2   2   3       69.80       91.97      7.65 o 
   0   2   3    13266.42    14254.50    819.31 o 
   2   2   3        8.94       14.50      4.09 o 
   4   2   3     8430.94     9104.20    262.44 o 
   6   2   3       46.80       44.82      5.50 o 
   8   2   3     3657.08     3202.93    137.50 o 
  10   2   3     6165.18     6006.55    251.82 o 
  12   2   3     5464.73     4423.71    133.54 o 
  14   2   3      439.66      503.02     26.89 o 
  16   2   3      204.52      170.66     31.68 o 
  18   2   3     5173.63     4548.51    199.13 o 
  20   2   3     1455.94     1234.36     52.28 o 
  22   2   3     1253.35     1194.10     54.40 o 
  24   2   3      505.02      511.00     44.35 o 
  26   2   3       20.42       47.01     10.57 o 
  28   2   3     5057.80     4976.20    456.63 o 
  30   2   3        9.81        9.47     11.51 o 
  32   2   3      986.69     1142.72     58.71 o 
  34   2   3        9.46       16.82      9.93 o 
  36   2   3      174.05      188.23     14.08 o 
  38   2   3       97.57      113.06     19.66 o 
 -43   3   3        5.85       11.18     13.06 o 
 -41   3   3      358.45      395.91     19.86 o 
 -39   3   3       36.80       37.55     10.66 o 
 -37   3   3       98.90      101.69     12.09 o 
 -35   3   3     2644.84     2856.59     92.56 o 
 -33   3   3      188.03      211.15     15.93 o 
 -31   3   3       21.74       19.32      9.94 o 
 -29   3   3      968.09      928.11     35.00 o 
 -27   3   3     1983.23     1993.31     61.30 o 
 -25   3   3      107.02      139.44     12.69 o 
 -23   3   3     1198.11     1196.91     39.60 o 
 -21   3   3     1910.16     1524.93     53.23 o 
 -19   3   3       10.07        7.58      7.06 o 
 -17   3   3     1285.33     1319.14     32.17 o 
 -15   3   3     2070.38     1785.20     43.17 o 
 -13   3   3    12730.28    12956.78    528.36 o 
 -11   3   3       24.47      124.13     38.23 o 
  -9   3   3     1701.70     1599.31     70.28 o 
  -7   3   3     2832.98     2596.45    110.33 o 
  -5   3   3     9894.87    10455.69    424.06 o 
  -3   3   3      659.76      699.15     50.25 o 
  -1   3   3    11996.11    13391.71    771.25 o 
   1   3   3    11894.11    12360.47    712.26 o 
   3   3   3      628.42      703.04     35.53 o 
   5   3   3     1910.11     1936.83     70.64 o 
   7   3   3     1918.02     1859.26     68.53 o 
   9   3   3     1108.10     1187.06     40.66 o 
  11   3   3      294.93      316.73     17.09 o 
  13   3   3     2465.81     2408.55     77.75 o 
  15   3   3       65.37       86.38     14.05 o 
  17   3   3      964.87      755.19     52.35 o 
  19   3   3      680.16      607.02     32.02 o 
  21   3   3        1.86        9.10     10.90 o 
  23   3   3      390.16      332.75     24.66 o 
  25   3   3     3430.74     3455.19    123.58 o 
  27   3   3      577.61      530.96     29.79 o 
  29   3   3      354.52      320.11     27.81 o 
  31   3   3      115.73      144.11     15.52 o 
  33   3   3      150.25      156.46     15.94 o 
  35   3   3      154.69      139.34     14.68 o 
  37   3   3       45.17       78.04     14.62 o 
 -42   4   3        1.23       -8.22     25.13 o 
 -40   4   3       20.39       32.89     11.34 o 
 -38   4   3       64.34       82.81     11.26 o 
 -36   4   3       24.87       23.13      9.49 o 
 -34   4   3      786.32      767.47     34.37 o 
 -32   4   3      200.29      178.08     15.53 o 
 -30   4   3      358.55      337.24     34.52 o 
 -28   4   3      678.24      738.64     43.24 o 
 -26   4   3      439.60      455.78     23.47 o 
 -24   4   3      959.79      956.62     45.75 o 
 -22   4   3     1027.80     1179.67     52.10 o 
 -20   4   3      883.19      818.32     38.59 o 
 -18   4   3     4406.72     3797.95    129.64 o 
 -16   4   3     1922.51     1604.93     35.40 o 
 -14   4   3    13061.29    12765.03    260.60 o 
 -12   4   3      612.47      613.00     18.99 o 
 -10   4   3      225.00      244.20     25.13 o 
  -8   4   3        6.08       29.90     14.20 o 
  -6   4   3      179.31      113.61     17.48 o 
  -4   4   3    27359.53    29037.96   1660.25 o 
  -2   4   3        2.83       -8.74      8.74 o 
   0   4   3      289.86      345.20     30.59 o 
   2   4   3     3829.40     4308.05    257.81 o 
   4   4   3      521.70      603.01     48.07 o 
   6   4   3     4621.94     4778.19    129.19 o 
   8   4   3     5958.40     5718.47    138.68 o 
  10   4   3      103.38      117.55     10.48 o 
  12   4   3     1994.81     1687.72     71.76 o 
  14   4   3     4011.83     4017.99    144.46 o 
  16   4   3       30.66       55.44     20.79 o 
  18   4   3      225.28      283.00     29.11 o 
  20   4   3      277.60      293.28     32.00 o 
  22   4   3        5.68        6.55     14.62 o 
  24   4   3      681.20      793.64     46.95 o 
  26   4   3      602.20      603.52     66.64 o 
  28   4   3     1217.13     1317.24     93.95 o 
  30   4   3      182.51      157.09     19.27 o 
  32   4   3       23.79       38.23     13.90 o 
  34   4   3       91.44       73.81     15.45 o 
  36   4   3      327.88      407.42     37.14 o 
 -41   5   3      133.28      104.87     24.03 o 
 -39   5   3      448.09      454.38     23.95 o 
 -37   5   3      324.38      351.98     24.03 o 
 -35   5   3      565.40      647.42     30.76 o 
 -33   5   3     3149.94     3091.22     88.69 o 
 -31   5   3       41.31       20.57     10.06 o 
 -29   5   3      299.97      301.83     23.13 o 
 -27   5   3      502.32      469.30     27.18 o 
 -25   5   3      259.71      211.44     25.40 o 
 -23   5   3       19.59       19.46     10.27 o 
 -21   5   3       26.64       43.87     11.98 o 
 -19   5   3        3.73       11.27      8.64 o 
 -17   5   3     3745.55     3724.13    103.51 o 
 -15   5   3       76.22       83.65      9.35 o 
 -13   5   3     4815.42     4064.91    101.03 o 
 -11   5   3      325.63      309.80     13.47 o 
  -9   5   3     9932.03     8925.27    213.02 o 
  -7   5   3     3813.85     3745.10    112.79 o 
  -5   5   3     5835.70     5942.46    202.24 o 
  -3   5   3     1526.01     1587.18     59.70 o 
  -1   5   3     3178.91     3052.69    107.64 o 
   1   5   3      243.44      340.63     19.16 o 
   3   5   3      177.70      234.42     14.77 o 
   5   5   3     1332.94     1411.28     48.44 o 
   7   5   3     2026.56     1939.81     73.81 o 
   9   5   3     1517.02     1460.66     58.62 o 
  11   5   3     2272.76     2192.29     84.28 o 
  13   5   3        8.29       19.07     11.30 o 
  15   5   3     3182.37     2895.71    109.55 o 
  17   5   3      556.05      596.99     36.01 o 
  19   5   3     3370.87     3293.91    124.39 o 
  21   5   3      168.64      166.56     22.00 o 
  23   5   3     2383.95     2565.92    117.38 o 
  25   5   3      161.94      143.66     16.30 o 
  27   5   3      410.59      520.70     34.73 o 
  29   5   3      236.07      245.54     23.91 o 
  31   5   3      374.15      391.52     30.90 o 
  33   5   3        9.44        5.46     13.90 o 
  35   5   3        6.60        3.21     38.23 o 
 -40   6   3       37.18       30.59     19.66 o 
 -38   6   3        1.25        3.70     11.58 o 
 -36   6   3       15.12       24.10     12.04 o 
 -34   6   3      665.34      722.14     32.72 o 
 -32   6   3       25.74       40.69     11.12 o 
 -30   6   3      444.57      341.63     20.89 o 
 -28   6   3      771.34      782.43     33.09 o 
 -26   6   3      637.47      586.29     51.18 o 
 -24   6   3     1078.74     1048.32     50.87 o 
 -22   6   3     6398.74     6262.46    247.55 o 
 -20   6   3     2658.20     2591.90     85.46 o 
 -18   6   3      150.13      160.11     13.97 o 
 -16   6   3       64.37      131.58     24.74 o 
 -14   6   3     1254.98     1321.45     43.15 o 
 -12   6   3        7.34        7.09      9.77 o 
 -10   6   3        8.10       18.95      7.25 o 
  -8   6   3      543.90      509.51     21.53 o 
  -6   6   3      654.29      629.27     24.25 o 
  -4   6   3     2571.10     2418.82    102.73 o 
  -2   6   3     1271.99     1376.33     94.95 o 
   0   6   3     8480.62     8125.54    238.91 o 
   2   6   3      417.39      374.76     30.11 o 
   4   6   3     1189.88     1062.21     46.25 o 
   6   6   3       51.73       40.92     10.79 o 
   8   6   3     3361.74     3498.84    127.29 o 
  10   6   3      504.21      482.77     29.66 o 
  12   6   3     2652.77     2892.92    109.14 o 
  14   6   3     1735.55     1937.30     78.83 o 
  16   6   3      108.05       92.12     17.01 o 
  18   6   3      440.45      500.00     33.75 o 
  20   6   3      164.47      200.74     21.81 o 
  22   6   3       95.88      120.98     14.49 o 
  24   6   3      692.42      645.57     36.30 o 
  26   6   3       51.84       61.37     14.62 o 
  28   6   3      594.84      568.40     37.83 o 
  30   6   3       49.29       61.10     17.48 o 
  32   6   3      536.37      520.89     35.43 o 
 -37   7   3        0.29       -3.64     12.61 o 
 -35   7   3      229.82      186.03     18.29 o 
 -33   7   3      275.81      273.01     22.71 o 
 -31   7   3       66.42       70.86     13.56 o 
 -29   7   3      939.54     1071.81     43.34 o 
 -27   7   3        1.28       10.48     13.16 o 
 -25   7   3      349.25      353.83     29.33 o 
 -23   7   3     1772.81     1579.11    140.66 o 
 -21   7   3      512.97      499.03     42.53 o 
 -19   7   3     2620.32     2284.05     88.71 o 
 -17   7   3      191.40      202.27     17.67 o 
 -15   7   3      231.62      254.59     23.02 o 
 -13   7   3        0.58        7.43      8.70 o 
 -11   7   3     1452.70     1277.91     43.76 o 
  -9   7   3      103.69       91.50     12.65 o 
  -7   7   3        8.97       10.03      9.49 o 
  -5   7   3      862.28      925.02     41.96 o 
  -3   7   3      301.68      287.60     20.58 o 
  -1   7   3      487.21      628.94     35.00 o 
   1   7   3     3690.45     3751.80    117.21 o 
   3   7   3      498.47      514.16     37.25 o 
   5   7   3     2990.24     3007.70    126.31 o 
   7   7   3     1527.75     1662.96     69.34 o 
   9   7   3       75.48      103.02     15.13 o 
  11   7   3      758.19      879.63     44.22 o 
  13   7   3       11.00       -0.67     12.49 o 
  15   7   3      101.59      131.21     24.23 o 
  17   7   3      134.90      119.76     24.14 o 
  19   7   3        1.81       25.88     19.91 o 
  21   7   3       97.20      111.43     34.96 o 
  23   7   3      531.76      517.81     67.73 o 
  25   7   3       83.69       76.47     37.14 o 
 -34   8   3       33.22       23.54     11.02 o 
 -32   8   3      840.20      805.58     34.93 o 
 -30   8   3      785.49      872.10     37.58 o 
 -28   8   3       97.50      125.98     22.07 o 
 -26   8   3       11.33       10.49     15.03 o 
 -24   8   3       49.80       29.60     16.61 o 
 -22   8   3      852.41      675.85     89.95 o 
 -20   8   3      272.01      232.26     43.42 o 
 -18   8   3     1409.46     1029.06     60.19 o 
 -16   8   3      422.14      378.76     66.64 o 
 -14   8   3    19533.65    18067.20   1317.05 o 
 -12   8   3     1561.71     1336.42     58.81 o 
 -10   8   3     7400.55     7204.95    216.79 o 
  -8   8   3     2114.84     2371.68     90.70 o 
  -6   8   3     1346.98     1496.26     62.45 o 
  -4   8   3     2529.74     2677.64     99.99 o 
  -2   8   3      118.61      120.62     15.33 o 
   0   8   3      486.48      481.60     26.76 o 
   2   8   3     1783.41     1785.75     74.21 o 
   4   8   3      158.77      183.10     23.79 o 
   6   8   3       57.35       91.63     15.30 o 
   8   8   3     2954.77     3072.98    177.30 o 
  10   8   3     1015.03      996.18    117.90 o 
  12   8   3        7.75       13.96     13.00 o 
  14   8   3      679.45      611.84     73.19 o 
  16   8   3      964.52      887.69     58.16 o 
  18   8   3      240.01      273.10     50.25 o 
  20   8   3       19.28       48.07     32.77 o 
  22   8   3      520.42      618.31     72.10 o 
  24   8   3      213.06      225.04     45.88 o 
  26   8   3        6.09       34.96     32.77 o 
 -31   9   3      165.52      202.95     18.84 o 
 -29   9   3      199.01      228.80     20.58 o 
 -27   9   3      252.45      331.99     33.88 o 
 -25   9   3      248.49      255.42     30.78 o 
 -23   9   3      562.91      581.58     47.10 o 
 -21   9   3      898.18      700.42    138.74 o 
 -19   9   3       23.00       12.17     15.73 o 
 -17   9   3     6549.36     6700.42    402.01 o 
 -15   9   3       20.45        7.54     15.22 o 
 -13   9   3      172.88      115.44     32.77 o 
 -11   9   3     1112.43      729.73     63.36 o 
  -9   9   3        1.65        6.92     12.89 o 
  -7   9   3      472.50      454.02     31.85 o 
  -5   9   3     6572.55     6970.08    243.33 o 
  -3   9   3      835.87      814.15     41.48 o 
  -1   9   3     2017.91     2318.31    111.81 o 
   1   9   3     1634.50     1688.34     85.48 o 
   3   9   3       25.31       17.04     14.54 o 
   5   9   3      383.07      385.72     52.44 o 
   7   9   3      144.97      116.26     21.46 o 
   9   9   3      662.41      579.07     63.36 o 
  11   9   3      795.98      818.85     71.01 o 
  13   9   3      155.81      166.97     27.30 o 
  15   9   3     3214.37     2899.05    203.19 o 
  17   9   3      462.96      489.40     67.73 o 
  19   9   3      446.61      487.22     65.54 o 
  21   9   3      785.21      843.35     85.21 o 
  23   9   3     1108.45     1277.91    102.69 o 
  25   9   3      414.00      432.60     54.62 o 
 -28  10   3      198.08      213.15     29.58 o 
 -26  10   3      120.69      170.03     24.57 o 
 -24  10   3      308.85      373.85     39.33 o 
 -22  10   3      157.18      162.67     25.46 o 
 -20  10   3      205.12      237.77     29.23 o 
 -18  10   3      168.34      190.19     26.13 o 
 -16  10   3      384.00      447.31     37.64 o 
 -14  10   3       18.86        2.95     15.22 o 
 -12  10   3       19.81        9.29     15.22 o 
 -10  10   3     1082.22     1302.05     68.74 o 
  -8  10   3     1495.97     1502.58     75.65 o 
  -6  10   3     1634.96     1750.24     74.48 o 
  -4  10   3       17.38       21.12     17.59 o 
  -2  10   3       12.60       11.65     18.57 o 
   0  10   3      543.22      539.09     43.54 o 
   2  10   3      807.69      855.18     55.11 o 
   4  10   3      282.02      310.94     33.52 o 
   6  10   3     1592.08     1466.68     78.07 o 
   8  10   3     2053.45     1920.03    133.27 o 
  10  10   3      423.66      404.19     61.18 o 
  12  10   3       47.18       61.18     30.59 o 
  14  10   3      147.17      211.93     43.70 o 
  16  10   3       18.81       26.22     30.59 o 
  18  10   3     1403.16     1513.87    117.98 o 
  20  10   3      111.88      103.74     55.71 o 
  22  10   3      366.31      277.30     54.62 o 
 -25  11   3       15.84       11.93     23.97 o 
 -23  11   3       44.61       42.56     18.90 o 
 -21  11   3       50.62       35.48     19.27 o 
 -19  11   3       44.73       50.08     19.66 o 
 -17  11   3      356.12      396.92     35.53 o 
 -15  11   3       60.29       39.99     17.72 o 
 -13  11   3       31.89       40.42     27.31 o 
 -11  11   3      542.04      515.93     39.37 o 
  -9  11   3      160.69      181.34     34.96 o 
  -7  11   3      707.07      788.72     69.91 o 
  -5  11   3       76.67      100.11     49.16 o 
  -3  11   3      119.82      157.34     72.10 o 
  -1  11   3      317.46      315.78     64.45 o 
   1  11   3      201.09      250.97     30.07 o 
   3  11   3      439.08      474.48     41.95 o 
   5  11   3      460.92      442.74     37.59 o 
   7  11   3       46.45       76.47     34.96 o 
   9  11   3      386.72      312.43     54.62 o 
  11  11   3       76.35       69.91     30.59 o 
  13  11   3       74.22       83.02     30.59 o 
  15  11   3      126.18      166.05     37.14 o 
  17  11   3        4.11        2.18     24.03 o 
  19  11   3        0.32      -24.03     24.03 o 
 -18  12   3     1090.52     1111.86     85.21 o 
 -16  12   3       60.82       69.91     24.03 o 
 -14  12   3       22.15       48.07     26.22 o 
 -12  12   3      177.90      148.57     30.59 o 
 -10  12   3      342.27      310.25     39.33 o 
  -8  12   3        5.36       -4.37     21.85 o 
  -6  12   3      162.05      203.19     32.77 o 
  -4  12   3      750.16      854.27     69.91 o 
  -2  12   3       20.75       21.85     24.03 o 
   0  12   3       19.68        6.55     72.10 o 
   2  12   3      689.13      994.10    100.50 o 
   4  12   3     1010.64     1009.39     98.32 o 
   6  12   3      179.60      163.86     43.70 o 
   8  12   3      213.42      214.11     41.51 o 
  10  12   3      139.73      122.35     37.14 o 
  12  12   3        0.89       15.29     24.03 o 
  14  12   3       97.66      107.06     30.59 o 
 -42   0   4      119.25      151.85     20.08 o 
 -40   0   4      639.77      636.24     46.75 o 
 -38   0   4      312.07      259.07     21.84 o 
 -36   0   4       49.73       27.20     12.49 o 
 -34   0   4     2693.90     2795.67    105.46 o 
 -32   0   4      663.62      718.69     63.83 o 
 -30   0   4      531.19      452.05     40.12 o 
 -28   0   4     7393.10     6229.81    219.03 o 
 -26   0   4     7908.72     7250.43    262.21 o 
 -24   0   4     1888.12     2087.40     80.67 o 
 -22   0   4      131.44      147.99     15.85 o 
 -20   0   4     7520.90     6659.41    227.89 o 
 -18   0   4      753.29      710.97     28.12 o 
 -16   0   4       16.58       21.22      6.42 o 
 -14   0   4     1898.27     1839.70     82.64 o 
 -12   0   4     3325.33     2809.48    168.23 o 
 -10   0   4     1498.73     1273.54     80.84 o 
  -8   0   4    12110.80    13802.46    793.09 o 
  -6   0   4      189.39      174.79     19.66 o 
  -4   0   4    26728.90    29575.21   1688.66 o 
  -2   0   4    16420.53    16939.45    970.07 o 
   0   0   4      293.01      533.10     39.33 o 
   2   0   4      165.58      190.08     21.85 o 
   4   0   4      161.87      132.60     14.14 o 
   6   0   4     3623.26     3297.81    142.11 o 
   8   0   4    96293.94    88609.27   3569.98 o 
  10   0   4    17389.53    16001.10    655.80 o 
  12   0   4     9070.19     8103.67    338.32 o 
  14   0   4     9730.82     8327.72    666.26 o 
  16   0   4     1662.17     1797.90    122.35 o 
  18   0   4     1678.60     1749.83    117.98 o 
  20   0   4     1804.07     1673.36    115.80 o 
  22   0   4     4757.20     4076.46    251.26 o 
  24   0   4      366.81      316.80     39.33 o 
  26   0   4      199.38      168.23     30.59 o 
  28   0   4      291.81      351.76     41.51 o 
  30   0   4       63.28       26.22     17.48 o 
  32   0   4       35.87        4.37     17.48 o 
  34   0   4       46.05       57.61     14.62 o 
  36   0   4      321.98      399.45     44.79 o 
 -43   1   4       24.76       -3.78      9.29 o 
 -41   1   4      302.99      317.85     17.71 o 
 -39   1   4      395.26      344.31     19.10 o 
 -37   1   4       67.09       73.27     10.69 o 
 -35   1   4      823.00      722.62     45.68 o 
 -33   1   4     2182.01     2167.58    104.22 o 
 -31   1   4     1223.75     1309.28     44.75 o 
 -29   1   4       15.17       38.00      8.99 o 
 -27   1   4     2777.91     2547.96     71.23 o 
 -25   1   4        2.12        2.74      7.30 o 
 -23   1   4     1144.39     1141.64     34.99 o 
 -21   1   4     1948.42     1740.85     46.65 o 
 -19   1   4     4194.90     3758.67     93.50 o 
 -17   1   4       42.00       66.95      6.36 o 
 -15   1   4     1849.83     1921.94     46.35 o 
 -13   1   4     4240.60     3792.27    130.75 o 
 -11   1   4     1023.80     1097.54     50.19 o 
  -9   1   4     3255.76     3460.24    145.99 o 
  -7   1   4    11711.69    12297.43    499.78 o 
  -5   1   4    12245.82    12611.63    512.14 o 
  -3   1   4      395.85      581.81     29.23 o 
  -1   1   4     4833.83     5437.08    224.78 o 
   1   1   4     1605.02     1830.52     79.55 o 
   3   1   4     5231.41     5563.28    230.18 o 
   5   1   4     6170.91     6458.08    220.31 o 
   7   1   4       16.50       32.89      8.05 o 
   9   1   4    30896.79    27834.42    798.17 o 
  11   1   4       56.03       72.77     16.12 o 
  13   1   4     1556.08     1536.47     62.10 o 
  15   1   4     1107.77      989.34     45.18 o 
  17   1   4      192.10      190.70     18.69 o 
  19   1   4      732.39      714.85     44.01 o 
  21   1   4     1427.12     1343.45     96.13 o 
  23   1   4       62.55       54.62     13.90 o 
  25   1   4      292.57      306.35     79.75 o 
  27   1   4      349.10      431.38     33.19 o 
  29   1   4      102.07      113.99     16.99 o 
  31   1   4       86.71       77.27     16.17 o 
  33   1   4        6.96       -3.28     12.36 o 
  35   1   4        0.87        5.23      8.18 o 
 -42   2   4        6.16        5.68      8.79 o 
 -40   2   4        4.43        2.73      9.15 o 
 -38   2   4        4.46       29.95      9.15 o 
 -36   2   4      260.84      257.72     17.42 o 
 -34   2   4      329.49      256.72     26.76 o 
 -32   2   4     1181.82      971.04     73.68 o 
 -30   2   4      211.51      190.74     15.49 o 
 -28   2   4       24.41       26.80     11.52 o 
 -26   2   4      480.41      595.73     26.88 o 
 -24   2   4     7015.99     6975.82    186.80 o 
 -22   2   4      838.35      798.39     29.18 o 
 -20   2   4      173.82      192.33     12.98 o 
 -18   2   4       14.10       43.84      7.02 o 
 -16   2   4     1162.30     1154.91     30.48 o 
 -14   2   4      584.23      560.86     20.86 o 
 -12   2   4     5632.44     6333.21    185.71 o 
 -10   2   4     7194.90     7507.34    253.52 o 
  -8   2   4      369.42      352.91     21.46 o 
  -6   2   4     8229.80     9292.01    380.04 o 
  -4   2   4      116.65      119.59     10.49 o 
  -2   2   4      688.93      777.06     37.64 o 
   0   2   4     1956.91     2416.21    148.57 o 
   2   2   4      259.87      294.95     28.40 o 
   4   2   4     2645.59     2451.16    107.36 o 
   6   2   4        7.42        6.77      5.67 o 
   8   2   4     1549.24     1607.76     49.76 o 
  10   2   4      727.83      772.46     36.29 o 
  12   2   4      381.71      412.69     42.69 o 
  14   2   4      242.84      226.34     19.91 o 
  16   2   4      281.81      300.45     30.78 o 
  18   2   4       83.62       37.14     18.18 o 
  20   2   4       47.53       62.32     13.19 o 
  22   2   4        1.12        1.55     10.00 o 
  24   2   4       52.33       50.36     12.15 o 
  26   2   4        0.62        5.46     12.36 o 
  28   2   4        3.50       12.02     12.36 o 
  30   2   4       48.21       52.47     16.39 o 
  32   2   4        1.25       -7.45     13.06 o 
  34   2   4        7.43        9.59      8.42 o 
  36   2   4      167.85      177.89     19.80 o 
 -41   3   4      280.62      299.77     17.15 o 
 -39   3   4     1155.53     1055.22     36.73 o 
 -37   3   4      233.63      291.82     18.88 o 
 -35   3   4      117.92      155.09     14.41 o 
 -33   3   4      358.18      359.29     39.43 o 
 -31   3   4        2.42       14.50      9.03 o 
 -29   3   4     1217.49      977.64     80.24 o 
 -27   3   4     2655.24     2138.28     65.35 o 
 -25   3   4     1581.56     1664.28     52.88 o 
 -23   3   4     1263.59     1247.38     41.38 o 
 -21   3   4     1361.22     1339.90     42.95 o 
 -19   3   4      681.63      546.49     22.66 o 
 -17   3   4     1190.87     1237.06     39.26 o 
 -15   3   4      299.17      249.16     13.64 o 
 -13   3   4      166.36      211.71     11.20 o 
 -11   3   4    17598.88    18361.06    609.68 o 
  -9   3   4    12517.48    12114.95    404.49 o 
  -7   3   4     4040.91     4211.96    129.29 o 
  -5   3   4     1696.08     1697.83    149.66 o 
  -3   3   4     1840.46     2175.69    147.48 o 
  -1   3   4     2414.34     2356.35    160.59 o 
   1   3   4      300.13      318.48     16.64 o 
   3   3   4      186.40      139.19     10.71 o 
   5   3   4      986.10      960.10     31.58 o 
   7   3   4     2020.49     1848.38     60.51 o 
   9   3   4     5262.46     4915.05    171.06 o 
  11   3   4      508.58      454.49     27.23 o 
  13   3   4     2305.45     2152.39     83.12 o 
  15   3   4      435.21      490.32     37.26 o 
  17   3   4     2072.11     2088.95     82.18 o 
  19   3   4       80.30      128.97     19.04 o 
  21   3   4     1965.01     2023.22     79.65 o 
  23   3   4       80.03       79.99     14.29 o 
  25   3   4      201.70      202.77     27.71 o 
  27   3   4      846.39      887.01     68.82 o 
  29   3   4      598.85      659.82     56.81 o 
  31   3   4        4.12       17.48     12.36 o 
  33   3   4       17.76       22.14     11.51 o 
  35   3   4       10.68       13.55     11.51 o 
 -42   4   4      109.81      109.24     26.22 o 
 -40   4   4       31.61       18.42      9.98 o 
 -38   4   4      514.17      435.92     24.22 o 
 -36   4   4        0.92       -7.96      9.98 o 
 -34   4   4      302.17      318.65     29.01 o 
 -32   4   4      364.64      381.98     37.42 o 
 -30   4   4       15.18        1.64     10.16 o 
 -28   4   4      287.41      287.35     39.73 o 
 -26   4   4      624.54      505.96     44.15 o 
 -24   4   4     3585.32     3472.73     98.25 o 
 -22   4   4     1475.39     1408.91     47.07 o 
 -20   4   4     1681.67     1611.22     50.78 o 
 -18   4   4        3.70       10.64      8.71 o 
 -16   4   4     2023.26     1998.19     58.80 o 
 -14   4   4     3951.64     3906.83    106.68 o 
 -12   4   4     1620.02     1472.68     44.73 o 
 -10   4   4      142.59      111.19      9.61 o 
  -8   4   4     1752.88     1636.56     44.68 o 
  -6   4   4     1214.71     1264.37     35.71 o 
  -4   4   4     8718.13     7983.30    209.86 o 
  -2   4   4      284.04      282.05     15.20 o 
   0   4   4     1880.36     1672.53     49.55 o 
   2   4   4     2602.94     2738.37     86.23 o 
   4   4   4     2744.44     2572.59     81.58 o 
   6   4   4       14.08       35.78      8.23 o 
   8   4   4     7060.13     7194.03    247.19 o 
  10   4   4      764.44      817.07     39.42 o 
  12   4   4      937.64      883.63     42.13 o 
  14   4   4        2.56      132.24    125.63 o 
  16   4   4      707.59      653.87     38.54 o 
  18   4   4      861.83      797.31     75.38 o 
  20   4   4      766.92      793.73     52.88 o 
  22   4   4       48.71       49.16     18.57 o 
  24   4   4        1.92      -11.57     12.53 o 
  26   4   4      185.63      165.05     21.46 o 
  28   4   4     1004.33     1188.33     85.21 o 
  30   4   4      303.87      311.80     26.26 o 
  32   4   4      156.36      153.44     18.54 o 
  34   4   4      125.63      115.05     30.59 o 
 -41   5   4       26.10        8.74     21.85 o 
 -39   5   4      410.97      418.60     22.37 o 
 -37   5   4       33.24       49.95     11.64 o 
 -35   5   4      517.34      487.49     26.96 o 
 -33   5   4       49.95       82.18     15.77 o 
 -31   5   4     1356.73     1089.41     84.45 o 
 -29   5   4       11.61       34.73     10.73 o 
 -27   5   4      429.37      365.16     28.00 o 
 -25   5   4      705.72      650.86     48.31 o 
 -23   5   4      521.31      515.40     36.58 o 
 -21   5   4     3164.32     3317.66     97.37 o 
 -19   5   4      667.83      746.73     34.79 o 
 -17   5   4      563.13      501.37     23.09 o 
 -15   5   4     3074.72     2828.84     80.29 o 
 -13   5   4     2838.34     2695.78     76.19 o 
 -11   5   4     1530.60     1462.97     44.71 o 
  -9   5   4      174.44      153.91     11.44 o 
  -7   5   4     4840.45     4540.71    112.17 o 
  -5   5   4      126.10      123.44     12.18 o 
  -3   5   4      103.31      127.10     18.40 o 
  -1   5   4     5013.51     5113.03    153.99 o 
   1   5   4        2.98       17.69      8.14 o 
   3   5   4     2057.12     2017.03     66.48 o 
   5   5   4       15.74       14.63      8.14 o 
   7   5   4     1059.93     1300.05     55.14 o 
   9   5   4       56.66       51.78     14.27 o 
  11   5   4     1558.31     1532.03     64.45 o 
  13   5   4     1551.92     1782.36     74.08 o 
  15   5   4     2397.29     2449.90     96.87 o 
  17   5   4      164.74      193.25     22.48 o 
  19   5   4       52.85       22.06     15.80 o 
  21   5   4      989.35     1081.89     64.83 o 
  23   5   4      258.10      261.74     27.00 o 
  25   5   4        0.66       21.36     13.65 o 
  27   5   4       53.71       79.94     13.31 o 
  29   5   4      275.98      273.82     29.50 o 
  31   5   4       20.87       32.77     13.90 o 
 -38   6   4      197.64      259.62     19.66 o 
 -36   6   4      201.76      268.59     22.19 o 
 -34   6   4       38.14       36.00     11.35 o 
 -32   6   4       59.59       77.38     13.66 o 
 -30   6   4     1230.13     1304.56     45.42 o 
 -28   6   4      924.78      734.32     56.35 o 
 -26   6   4       78.53       73.85     15.34 o 
 -24   6   4     4398.85     4133.35    152.00 o 
 -22   6   4     1055.78      991.94     42.03 o 
 -20   6   4      141.90      167.60     17.14 o 
 -18   6   4        8.72       11.88      9.28 o 
 -16   6   4     1568.86     1580.46     50.17 o 
 -14   6   4     2618.96     2378.06     69.33 o 
 -12   6   4       17.11       24.94      8.32 o 
 -10   6   4      852.56      782.79     28.64 o 
  -8   6   4      389.51      423.15     22.11 o 
  -6   6   4        1.21        0.77      7.66 o 
  -4   6   4       74.94       70.18     11.24 o 
  -2   6   4      158.66      183.21     15.52 o 
   0   6   4      933.53     1099.50     41.96 o 
   2   6   4      164.39      134.49     13.57 o 
   4   6   4     3755.97     3759.11    117.28 o 
   6   6   4      667.74      659.81     35.77 o 
   8   6   4     2694.75     2834.63    106.98 o 
  10   6   4     2097.86     2217.30     88.01 o 
  12   6   4      405.25      445.39     32.02 o 
  14   6   4     2437.99     2470.59    150.43 o 
  16   6   4     1784.77     2086.58    104.75 o 
  18   6   4      277.01      295.90     48.70 o 
  20   6   4       20.82       18.10     16.14 o 
  22   6   4      474.74      521.91     37.64 o 
  24   6   4        0.67       14.42     15.29 o 
  26   6   4     1017.81     1064.01     76.47 o 
  28   6   4        7.74      -17.48     17.48 o 
  30   6   4        0.29      -19.66     19.66 o 
 -37   7   4     1122.94     1005.02     78.65 o 
 -35   7   4      408.18      405.78     30.24 o 
 -33   7   4      184.61      224.70     18.23 o 
 -31   7   4      213.55      229.63     18.81 o 
 -29   7   4       97.62      174.62     17.39 o 
 -27   7   4       13.44        0.12     11.71 o 
 -25   7   4     1667.02     1654.96     71.88 o 
 -23   7   4      225.69      304.60     27.31 o 
 -21   7   4      592.10      696.76     40.10 o 
 -19   7   4       82.75      118.56     26.92 o 
 -17   7   4     1446.40     1440.82     55.78 o 
 -15   7   4       30.69       33.27     11.29 o 
 -13   7   4     2488.91     2760.34     89.52 o 
 -11   7   4     6893.25     7083.56    211.09 o 
  -9   7   4     8231.35     8003.60    237.04 o 
  -7   7   4       23.93       44.05      9.84 o 
  -5   7   4     1106.89     1145.28     49.16 o 
  -3   7   4     2036.00     2160.07     96.69 o 
  -1   7   4       39.04       84.06     17.27 o 
   1   7   4        3.22       30.80     12.01 o 
   3   7   4     2623.36     2685.44    103.12 o 
   5   7   4      874.96      885.80     44.76 o 
   7   7   4      181.30      209.83     35.55 o 
   9   7   4      278.57      286.60     26.20 o 
  11   7   4      105.97      100.24     17.01 o 
  13   7   4       74.66       70.30     15.31 o 
  15   7   4       61.23       70.77     17.55 o 
  17   7   4     2046.72     2091.93    150.07 o 
  19   7   4      115.49      104.32     18.26 o 
  21   7   4      155.53      161.13     19.82 o 
  23   7   4     1146.79     1039.22     61.42 o 
 -34   8   4      292.87      275.37     34.52 o 
 -32   8   4       38.70       50.92     17.03 o 
 -30   8   4       64.26       85.32     14.18 o 
 -28   8   4      362.46      419.75     26.68 o 
 -26   8   4      274.84      267.81     22.06 o 
 -24   8   4      412.72      588.68     39.43 o 
 -22   8   4       10.70        3.72     14.58 o 
 -20   8   4      436.71      493.40     34.01 o 
 -18   8   4     1618.18     1408.88     89.06 o 
 -16   8   4      217.25      189.99     19.87 o 
 -14   8   4      188.20      150.52     19.87 o 
 -12   8   4      839.15      671.99     68.79 o 
 -10   8   4      167.10      186.01     24.65 o 
  -8   8   4      222.34      191.19     18.84 o 
  -6   8   4      246.87      224.56     21.15 o 
  -4   8   4      523.12      503.99     33.47 o 
  -2   8   4     1015.74     1120.50     67.33 o 
   0   8   4      572.82      580.50     37.39 o 
   2   8   4      201.36      173.94     29.67 o 
   4   8   4      599.22      672.83     58.73 o 
   6   8   4       82.76       60.80     15.30 o 
   8   8   4       75.28       84.83     15.70 o 
  10   8   4      407.26      338.22     56.03 o 
  12   8   4      124.48      126.61     20.52 o 
  14   8   4     1200.10     1192.58    137.99 o 
  16   8   4       26.31       16.60     18.90 o 
  18   8   4       52.81       41.22     37.14 o 
  20   8   4      146.88      159.49     41.51 o 
  22   8   4      252.00      220.67     48.07 o 
  24   8   4      585.27      519.99     63.36 o 
 -31   9   4       16.89       20.97     14.94 o 
 -29   9   4       11.37        4.97     13.16 o 
 -27   9   4       52.03       52.11     15.58 o 
 -25   9   4       32.78       15.46     19.91 o 
 -23   9   4        0.08      -24.03     24.03 o 
 -21   9   4        0.47      -16.91     20.76 o 
 -19   9   4       49.05       60.74     19.27 o 
 -17   9   4      623.75      587.89     95.04 o 
 -15   9   4        2.91        2.30     14.14 o 
 -13   9   4      633.37      554.60     86.30 o 
 -11   9   4      442.91      439.14     31.21 o 
  -9   9   4     7010.42     6533.02    503.86 o 
  -7   9   4      218.17      201.90     20.99 o 
  -5   9   4      567.99      549.47     50.21 o 
  -3   9   4      256.87      264.69     29.23 o 
  -1   9   4     1448.70     1733.35    107.06 o 
   1   9   4      251.46      232.43     24.48 o 
   3   9   4      564.80      509.49     35.49 o 
   5   9   4       63.13       60.31     21.43 o 
   7   9   4       10.36       18.94     14.94 o 
   9   9   4        6.94       10.83     17.32 o 
  11   9   4       47.38       40.70     19.80 o 
  13   9   4      309.57      322.88     33.57 o 
  15   9   4      255.87      236.29     29.39 o 
  17   9   4       23.81       32.77     30.59 o 
  19   9   4      401.02      373.61     54.62 o 
  21   9   4      301.25      288.40     48.07 o 
  23   9   4      108.78       58.99     34.96 o 
 -26  10   4       56.70       65.40     17.54 o 
 -24  10   4      748.87      734.12     85.21 o 
 -22  10   4      631.82      679.20     48.50 o 
 -20  10   4      277.03      313.33     32.97 o 
 -18  10   4      304.42      368.17     33.99 o 
 -16  10   4       41.93       91.90     20.47 o 
 -14  10   4        0.47        2.81     15.73 o 
 -12  10   4      257.80      302.14     37.14 o 
 -10  10   4      235.87      245.83     26.00 o 
  -8  10   4      302.06      337.01     27.37 o 
  -6  10   4      148.84      163.59     25.13 o 
  -4  10   4      104.66      128.71     34.96 o 
  -2  10   4      973.90     1033.23     61.87 o 
   0  10   4       14.26       40.22     22.94 o 
   2  10   4      764.24      828.53     54.44 o 
   4  10   4      614.48      721.98     72.10 o 
   6  10   4      584.94      672.81     49.87 o 
   8  10   4      742.42      689.91     51.45 o 
  10  10   4      323.88      300.89     52.44 o 
  12  10   4       38.21       45.96     22.04 o 
  14  10   4      136.92      166.05     41.51 o 
  16  10   4       13.83       34.96     30.59 o 
  18  10   4        5.03        4.37     28.40 o 
  20  10   4      444.10      397.64     52.44 o 
 -23  11   4      164.81      257.81     37.14 o 
 -21  11   4       87.99       78.81     21.46 o 
 -19  11   4       82.75       79.90     21.46 o 
 -17  11   4     1063.40     1067.71     61.01 o 
 -15  11   4      319.48      406.91     34.73 o 
 -13  11   4       68.80       69.91     26.22 o 
 -11  11   4      970.83     1181.78     89.58 o 
  -9  11   4     1028.32     1005.02     78.65 o 
  -7  11   4      123.51      130.88     67.73 o 
  -5  11   4      184.25      199.36     62.27 o 
  -3  11   4       72.91      129.96     52.44 o 
  -1  11   4      145.41      136.66     26.22 o 
   1  11   4       14.77       16.64     18.53 o 
   3  11   4      625.32      762.76     66.64 o 
   5  11   4       57.88       42.97     20.47 o 
   7  11   4      108.55       96.97     23.02 o 
   9  11   4       34.90       41.51     30.59 o 
  11  11   4      653.28      668.56     69.91 o 
  13  11   4       75.03       74.28     30.59 o 
  15  11   4        3.04      -17.48     26.22 o 
 -14  12   4        3.82       30.59     21.85 o 
 -12  12   4        4.83       52.44     21.85 o 
 -10  12   4       17.47      -19.66     19.66 o 
  -8  12   4       16.14       32.77     19.66 o 
  -6  12   4       56.99       54.62     24.03 o 
  -4  12   4      215.98      183.53     32.77 o 
  -2  12   4      268.12      251.13     76.47 o 
   0  12   4       21.93       -4.94     18.83 o 
   2  12   4        1.77        4.29     22.04 o 
   4  12   4       41.06       91.76     34.96 o 
   6  12   4        1.56      -26.22     26.22 o 
   8  12   4       23.53       50.25     28.40 o 
 -41   1   5      186.70      172.96     13.07 o 
 -39   1   5      512.27      591.25     25.76 o 
 -37   1   5      483.79      471.30     24.08 o 
 -35   1   5        1.62       14.88      9.65 o 
 -33   1   5      232.71      289.54     23.04 o 
 -31   1   5     2608.76     2262.45     88.06 o 
 -29   1   5     2117.73     1961.71     75.95 o 
 -27   1   5     4128.79     3807.81    109.11 o 
 -25   1   5      181.93      256.88     18.75 o 
 -23   1   5     1384.40     1572.24     43.77 o 
 -21   1   5      921.29      874.70     28.09 o 
 -19   1   5      480.27      487.09     19.13 o 
 -17   1   5      270.10      250.77     13.16 o 
 -15   1   5       10.63       -2.71      5.47 o 
 -13   1   5       58.10       49.29      6.84 o 
 -11   1   5    16533.54    16535.07    338.12 o 
  -9   1   5      506.93      621.75     18.62 o 
  -7   1   5       16.19        4.35      5.44 o 
  -5   1   5     2520.60     2570.48     66.76 o 
  -3   1   5     1364.37     1155.50     34.07 o 
  -1   1   5     2736.20     2675.82     63.86 o 
   1   1   5     2990.64     2658.74     59.43 o 
   3   1   5      143.05      117.76      9.26 o 
   5   1   5      438.71      435.04     17.46 o 
   7   1   5       11.78       22.99      9.38 o 
   9   1   5     6855.41     7029.39    210.54 o 
  11   1   5       77.47       74.86     14.05 o 
  13   1   5     2228.88     2195.16     85.65 o 
  15   1   5     1234.57     1256.95     56.12 o 
  17   1   5     1765.06     1472.82    129.66 o 
  19   1   5        4.98       17.48     17.48 o 
  21   1   5     1066.07      985.19     54.83 o 
  23   1   5        0.84       -2.77     11.51 o 
  25   1   5       63.49      110.07     17.72 o 
  27   1   5       25.50       46.37     13.65 o 
  29   1   5      706.91      811.25     48.07 o 
  31   1   5      298.81      303.71     24.72 o 
  33   1   5      314.05      318.48     27.31 o 
 -42   2   5        3.93       28.79     14.33 o 
 -40   2   5     1457.34     1432.63     45.51 o 
 -38   2   5        0.14       16.41      9.49 o 
 -36   2   5      210.58      271.47     18.49 o 
 -34   2   5      691.93      749.58     29.87 o 
 -32   2   5        1.86        5.12      9.58 o 
 -30   2   5     5332.61     4552.81    150.08 o 
 -28   2   5       16.50       27.67     14.86 o 
 -26   2   5       28.64       14.56      9.78 o 
 -24   2   5     9972.41    10479.47    276.49 o 
 -22   2   5      706.89      621.48     26.63 o 
 -20   2   5      742.89      583.97     23.55 o 
 -18   2   5     5502.53     4876.94    147.05 o 
 -16   2   5      746.07      772.31     28.66 o 
 -14   2   5        1.04       -5.88      6.64 o 
 -12   2   5    18384.69    16916.73    461.26 o 
 -10   2   5      671.08      608.71     22.18 o 
  -8   2   5      154.74      175.75     10.79 o 
  -6   2   5       98.36       79.31      8.27 o 
  -4   2   5     3246.93     3206.87     75.42 o 
  -2   2   5     4191.18     3773.07     87.59 o 
   0   2   5     2523.27     2613.25     62.90 o 
   2   2   5     7252.11     7340.50    194.42 o 
   4   2   5      468.97      463.16     19.65 o 
   6   2   5       19.06       25.78      8.94 o 
   8   2   5      763.05      743.41     32.11 o 
  10   2   5     4457.33     4696.69    166.88 o 
  12   2   5     1667.86     1754.03     72.10 o 
  14   2   5       34.55       19.12     17.78 o 
  16   2   5     4088.13     3736.67    222.85 o 
  18   2   5      285.49      180.49     36.05 o 
  20   2   5      431.78      332.56     49.84 o 
  22   2   5       14.18        9.83     14.20 o 
  24   2   5       48.78       43.62     12.15 o 
  26   2   5       14.00       27.37     13.06 o 
  28   2   5      249.44      272.04     33.86 o 
  30   2   5     1542.42     1740.45    150.75 o 
  32   2   5        0.92       -7.49     10.49 o 
 -41   3   5        3.23       -1.13     12.30 o 
 -39   3   5      318.73      343.11     20.67 o 
 -37   3   5      396.83      433.44     22.80 o 
 -35   3   5       14.57       -1.16      9.38 o 
 -33   3   5      696.54      669.59     30.43 o 
 -31   3   5     1645.16     1553.35     69.68 o 
 -29   3   5       10.18        6.68     10.56 o 
 -27   3   5      783.61      703.01     35.66 o 
 -25   3   5      279.66      265.02     23.97 o 
 -23   3   5     3270.28     3329.19     95.12 o 
 -21   3   5        3.18       -0.03     11.36 o 
 -19   3   5      662.07      630.85     28.53 o 
 -17   3   5     2892.72     2630.97     83.05 o 
 -15   3   5        0.35        6.66      8.31 o 
 -13   3   5     2857.61     2817.46     80.11 o 
 -11   3   5     3841.20     3834.81    118.13 o 
  -9   3   5     2066.86     2173.44     58.43 o 
  -7   3   5       69.13      120.21     10.19 o 
  -5   3   5     2365.52     2049.68     61.01 o 
  -3   3   5        2.04        6.80      7.12 o 
  -1   3   5     1488.37     1479.37     46.54 o 
   1   3   5     1887.37     1726.37     52.80 o 
   3   3   5       19.48       36.21      8.74 o 
   5   3   5      947.99      949.76     37.18 o 
   7   3   5      413.95      443.68     27.38 o 
   9   3   5       18.62       25.75     12.11 o 
  11   3   5      336.08      380.86     37.94 o 
  13   3   5     1171.12     1244.52     69.98 o 
  15   3   5      123.70       99.21     26.22 o 
  17   3   5     2818.89     1797.90    126.72 o 
  19   3   5      536.44      341.00     53.53 o 
  21   3   5      154.35      126.03     23.61 o 
  23   3   5      200.13      202.05     26.74 o 
  25   3   5        9.20        6.96     12.07 o 
  27   3   5       46.08       43.70     19.66 o 
  29   3   5      837.06      884.86     67.73 o 
  31   3   5       64.95       40.74     13.11 o 
 -40   4   5       46.53       74.31     11.17 o 
 -38   4   5      129.50      112.87     12.73 o 
 -36   4   5       13.79       13.83     10.82 o 
 -34   4   5       55.72       45.17     12.66 o 
 -32   4   5        2.53        3.13     10.51 o 
 -30   4   5       53.44       78.76     13.71 o 
 -28   4   5       84.30      103.24     18.76 o 
 -26   4   5        1.27        2.56      9.26 o 
 -24   4   5      530.15      528.94     38.43 o 
 -22   4   5     1711.49     1643.33     53.46 o 
 -20   4   5        9.73       11.69      8.50 o 
 -18   4   5     1125.88     1248.10     42.33 o 
 -16   4   5     5271.39     5226.35    141.84 o 
 -14   4   5      106.97       82.32      9.63 o 
 -12   4   5      367.99      361.68     19.32 o 
 -10   4   5     2159.85     2275.42     67.07 o 
  -8   4   5     5092.28     5026.33    136.34 o 
  -6   4   5     1465.07     1327.81     43.75 o 
  -4   4   5        9.10       21.86      8.07 o 
  -2   4   5      866.09      892.71     32.25 o 
   0   4   5     1547.72     1536.68     48.83 o 
   2   4   5     2048.12     2277.11     75.01 o 
   4   4   5      630.34      776.46     32.59 o 
   6   4   5     1311.52     1303.00     56.12 o 
   8   4   5      572.76      609.88     34.04 o 
  10   4   5      235.95      283.83     23.70 o 
  12   4   5     1086.34      943.18     46.98 o 
  14   4   5      500.98      407.39     31.10 o 
  16   4   5       53.31       40.38     33.86 o 
  18   4   5      329.78      305.95     33.05 o 
  20   4   5        1.90       13.11     24.03 o 
  22   4   5      197.17      174.82     25.18 o 
  24   4   5       42.01       59.25     19.66 o 
  26   4   5      274.68      343.70     29.35 o 
  28   4   5       39.92       51.34     13.90 o 
  30   4   5       26.70       37.38     33.86 o 
 -39   5   5      176.70      158.67     17.21 o 
 -37   5   5       75.10      111.11     12.77 o 
 -35   5   5      409.93      453.79     27.75 o 
 -33   5   5      172.76      189.05     17.82 o 
 -31   5   5     1469.80     1545.11     57.52 o 
 -29   5   5     1210.65     1284.34     97.41 o 
 -27   5   5       57.28       20.67     11.78 o 
 -25   5   5       73.15       93.14     14.03 o 
 -23   5   5        3.08       -1.27      9.80 o 
 -21   5   5       45.43       32.76     10.10 o 
 -19   5   5      573.84      643.18     28.42 o 
 -17   5   5      219.96      247.30     17.29 o 
 -15   5   5     2152.74     2166.79     64.84 o 
 -13   5   5      177.86      224.83     15.19 o 
 -11   5   5     3001.89     3026.72     86.80 o 
  -9   5   5      988.42      800.29     34.98 o 
  -7   5   5     1281.45     1482.81     53.65 o 
  -5   5   5      719.72      751.69     29.81 o 
  -3   5   5     7214.97     7276.53    194.57 o 
  -1   5   5       51.49      117.01     17.34 o 
   1   5   5      275.90      313.64     20.50 o 
   3   5   5      136.16      146.29     14.44 o 
   5   5   5       21.15       31.95      9.72 o 
   7   5   5      492.83      596.30     35.09 o 
   9   5   5     1376.43     1395.55     61.15 o 
  11   5   5       20.49       54.71     14.71 o 
  13   5   5        4.37       -7.18     12.72 o 
  15   5   5        2.09        2.62     14.50 o 
  17   5   5     2094.60     2177.82    110.26 o 
  19   5   5       55.20       80.96     20.81 o 
  21   5   5      369.88      410.08     36.98 o 
  23   5   5      273.13      237.89     33.86 o 
  25   5   5      873.17      960.46     42.78 o 
  27   5   5        0.33       30.72     12.07 o 
  29   5   5      248.59      207.56     28.40 o 
 -38   6   5       27.25       30.59     26.22 o 
 -36   6   5        0.72        1.20     11.02 o 
 -34   6   5        4.31        3.24     11.54 o 
 -32   6   5        3.70       16.43     11.64 o 
 -30   6   5     1104.92     1101.96     44.97 o 
 -28   6   5      179.85      175.67     18.09 o 
 -26   6   5      406.28      308.55     20.77 o 
 -24   6   5      331.83      364.79     21.97 o 
 -22   6   5      343.63      308.43     21.60 o 
 -20   6   5      778.21      812.58     33.50 o 
 -18   6   5     7345.08     6990.70    187.79 o 
 -16   6   5     1050.82     1111.55     39.20 o 
 -14   6   5      283.04      304.46     18.40 o 
 -12   6   5     1293.33     1370.51     49.92 o 
 -10   6   5        3.77       21.34     11.58 o 
  -8   6   5      348.31      408.56     24.99 o 
  -6   6   5      131.03      138.71     16.71 o 
  -4   6   5      157.05      192.82     15.72 o 
  -2   6   5     1134.87     1340.69     50.53 o 
   0   6   5      152.31      141.93     14.54 o 
   2   6   5      891.58      984.08     40.21 o 
   4   6   5     1878.62     1843.96     75.76 o 
   6   6   5      389.58      353.86     27.23 o 
   8   6   5      390.23      302.98     41.03 o 
  10   6   5       83.07       73.91     16.37 o 
  12   6   5     1092.70     1055.64     94.62 o 
  14   6   5       90.24       85.96     17.93 o 
  16   6   5     1293.65     1259.21    118.62 o 
  18   6   5        6.38      -14.03     15.45 o 
  20   6   5      417.74      382.37     38.23 o 
  22   6   5      225.44      237.69     27.31 o 
  24   6   5        1.83      -14.72     17.48 o 
  26   6   5      112.22       89.58     21.85 o 
 -35   7   5        7.82        9.65     12.49 o 
 -33   7   5        3.97       -2.56     12.49 o 
 -31   7   5       28.76       22.91     14.79 o 
 -29   7   5        5.03       -9.34     12.18 o 
 -27   7   5       10.36       24.78     13.22 o 
 -25   7   5      200.29      211.88     18.46 o 
 -23   7   5       24.37        9.23     13.29 o 
 -21   7   5      874.35      810.82     37.86 o 
 -19   7   5      366.09      442.57     24.48 o 
 -17   7   5     1753.14     1818.23     64.94 o 
 -15   7   5      213.28      225.73     19.20 o 
 -13   7   5      306.57      279.57     24.57 o 
 -11   7   5      172.17      214.29     20.43 o 
  -9   7   5      101.73      140.69     16.79 o 
  -7   7   5       98.61       73.80     12.80 o 
  -5   7   5      930.48      776.56     51.76 o 
  -3   7   5        6.19       27.53     11.05 o 
  -1   7   5       62.02       57.66     11.84 o 
   1   7   5      190.06      175.42     19.55 o 
   3   7   5       48.26       52.46     13.60 o 
   5   7   5     1130.67      836.68     91.76 o 
   7   7   5        8.52       15.45     13.63 o 
   9   7   5       41.40       21.64     15.31 o 
  11   7   5       38.25       32.15     15.31 o 
  13   7   5      160.43      135.49     20.58 o 
  15   7   5        0.37        0.55     16.35 o 
  17   7   5       76.18       60.59     23.02 o 
  19   7   5       73.70       71.80     16.84 o 
  21   7   5      119.43      102.27     33.86 o 
  23   7   5      230.82      276.83     24.57 o 
 -32   8   5       34.63       39.39     19.55 o 
 -30   8   5        0.79       33.15     12.59 o 
 -28   8   5      762.97      838.60     47.29 o 
 -26   8   5      606.23      696.33     34.29 o 
 -24   8   5       16.40       15.69     13.40 o 
 -22   8   5       51.08       68.14     22.56 o 
 -20   8   5      217.56      228.88     23.52 o 
 -18   8   5      501.40      505.13     42.26 o 
 -16   8   5      476.03      558.51     30.43 o 
 -14   8   5       10.75        1.73     11.78 o 
 -12   8   5     1135.98     1104.54     44.35 o 
 -10   8   5     7079.85     6862.21    340.83 o 
  -8   8   5     2554.91     2456.55    230.50 o 
  -6   8   5     2583.06     2588.58    163.86 o 
  -4   8   5      502.09      463.45     34.74 o 
  -2   8   5      433.06      387.92     31.47 o 
   0   8   5      207.17      145.92     25.64 o 
   2   8   5      315.29      317.11     40.24 o 
   4   8   5      156.09      181.77     22.56 o 
   6   8   5     1736.90     2012.56    103.83 o 
   8   8   5       39.62       83.40     17.76 o 
  10   8   5        3.72       17.03     14.29 o 
  12   8   5      354.64      370.36     30.22 o 
  14   8   5      341.10      397.64     43.77 o 
  16   8   5      288.14      225.90     29.86 o 
  18   8   5      100.38      134.74     24.57 o 
  20   8   5      110.35      130.78     25.18 o 
 -29   9   5     1073.74     1048.72     78.65 o 
 -27   9   5        2.27       12.59     22.26 o 
 -25   9   5        1.78        4.93     28.71 o 
 -23   9   5      373.73      475.56     32.66 o 
 -21   9   5        8.38        4.72     18.90 o 
 -19   9   5      280.83      349.57     34.73 o 
 -17   9   5        1.10       -8.55     17.32 o 
 -15   9   5       47.83       53.12     19.41 o 
 -13   9   5      619.79      649.05     38.51 o 
 -11   9   5     2246.05     2146.86    362.68 o 
  -9   9   5      294.91      237.85     46.97 o 
  -7   9   5      117.24       87.75     19.38 o 
  -5   9   5      304.76      339.87     44.79 o 
  -3   9   5     2203.13     2247.48    108.71 o 
  -1   9   5     1570.02     1426.40     65.79 o 
   1   9   5       76.01       84.65     17.97 o 
   3   9   5     1409.53     1417.92    150.79 o 
   5   9   5      919.51     1031.05    118.96 o 
   7   9   5      253.46      296.45     27.23 o 
   9   9   5       69.77       74.54     17.30 o 
  11   9   5       49.38       61.42     19.80 o 
  13   9   5      467.33      455.31     42.60 o 
  15   9   5      495.87      567.61     45.88 o 
  17   9   5      330.04      317.62     32.00 o 
  19   9   5      162.87      174.79     41.51 o 
 -24  10   5      354.98      302.74     86.30 o 
 -22  10   5      301.99      370.64     46.16 o 
 -20  10   5        8.18       21.85     20.97 o 
 -18  10   5      102.19      123.82     23.91 o 
 -16  10   5      371.35      442.89     36.28 o 
 -14  10   5       25.04       30.50     25.13 o 
 -12  10   5      431.10      388.84     75.38 o 
 -10  10   5        6.49       -2.73     24.03 o 
  -8  10   5        0.10      -13.38     16.86 o 
  -6  10   5       91.83      149.99     22.56 o 
  -4  10   5      374.21      314.71     41.51 o 
  -2  10   5      635.77      617.75     45.09 o 
   0  10   5        1.50        9.61     20.76 o 
   2  10   5       16.58       12.31     16.78 o 
   4  10   5      797.60      801.09     51.92 o 
   6  10   5      496.93      499.30     72.10 o 
   8  10   5       32.23       30.76     19.66 o 
  10  10   5      361.26      318.79     32.55 o 
  12  10   5      681.11      742.20     50.91 o 
  14  10   5       45.76       48.07     28.40 o 
  16  10   5        3.28       34.96     37.14 o 
 -19  11   5        0.39      -19.66     21.85 o 
 -17  11   5       40.71       48.07     21.85 o 
 -15  11   5        8.88       50.25     21.85 o 
 -13  11   5        1.44      -15.29     19.66 o 
 -11  11   5      296.06      305.88     39.33 o 
  -9  11   5       10.34       15.86     40.42 o 
  -7  11   5        9.53       -9.68     32.77 o 
  -5  11   5       70.50       58.39     20.51 o 
  -3  11   5       16.78       21.59     17.48 o 
  -1  11   5       93.66       72.84     20.18 o 
   1  11   5        1.45       -2.73     17.78 o 
   3  11   5       69.07       56.49     20.97 o 
   5  11   5        4.27       32.23     18.35 o 
   7  11   5        9.98       15.12     19.27 o 
   9  11   5       56.66        2.18     26.22 o 
 -40   0   6       58.95       53.16     16.17 o 
 -38   0   6      236.61      215.31     25.18 o 
 -36   0   6        2.31       -9.08     14.62 o 
 -34   0   6      252.91      248.10     27.06 o 
 -32   0   6     1329.66     1389.52     62.51 o 
 -30   0   6        9.62        4.38     14.05 o 
 -28   0   6      130.81      101.30     16.81 o 
 -26   0   6      685.73      531.06     32.85 o 
 -24   0   6     5939.92     5689.83    178.25 o 
 -22   0   6    20387.16    20790.92    695.33 o 
 -20   0   6      764.57      762.13     37.16 o 
 -18   0   6      832.25      806.95     37.08 o 
 -16   0   6     1578.50     1686.57     84.43 o 
 -14   0   6      107.61      150.49     17.14 o 
 -12   0   6      114.48      133.96     16.15 o 
 -10   0   6     1434.29     1367.00     58.03 o 
  -8   0   6      311.57      218.70     26.22 o 
  -6   0   6     2027.11     2264.09    107.85 o 
  -4   0   6     1706.45     1934.74     95.45 o 
  -2   0   6     2001.77     2035.81     79.69 o 
   0   0   6     1437.82     1403.30     50.95 o 
   2   0   6      868.90      831.00     41.28 o 
   4   0   6      371.01      438.48     39.19 o 
   6   0   6     1026.22     1096.45     63.12 o 
   8   0   6     3539.39     3478.70    159.04 o 
  10   0   6    12032.55    11694.72    488.95 o 
  12   0   6     5358.64     5365.42    234.77 o 
  14   0   6     4211.24     4183.52    260.00 o 
  16   0   6      343.88      249.07     39.33 o 
  18   0   6       15.59       50.25     19.66 o 
  22   0   6       70.19       96.13     26.22 o 
  24   0   6      244.40      281.84     37.14 o 
  26   0   6        1.83       19.66     17.48 o 
  28   0   6      413.91      373.61     39.33 o 
 -39   1   6       28.48       49.91     10.89 o 
 -37   1   6      775.24      693.04     31.72 o 
 -35   1   6      248.91      279.06     18.70 o 
 -33   1   6      297.18      332.83     20.91 o 
 -31   1   6     1298.66     1344.10     44.52 o 
 -29   1   6     1840.67     1772.16     60.02 o 
 -27   1   6     1278.41     1304.91     42.13 o 
 -25   1   6       15.90        6.55      9.68 o 
 -23   1   6     1762.89     1843.33     48.40 o 
 -21   1   6     1129.06     1149.91     33.96 o 
 -19   1   6      640.97      684.22     23.99 o 
 -17   1   6       14.08       11.68      8.20 o 
 -15   1   6     1721.69     1632.58     48.80 o 
 -13   1   6      146.84      162.43     12.51 o 
 -11   1   6      591.64      519.74     21.70 o 
  -9   1   6     2292.46     2256.20     68.06 o 
  -7   1   6       35.57       48.96     10.95 o 
  -5   1   6       99.19      124.57     14.83 o 
  -3   1   6     2334.08     2370.17     64.04 o 
  -1   1   6      598.62      547.34     22.35 o 
   1   1   6        1.20       17.67      8.58 o 
   3   1   6     1391.27     1474.49     44.02 o 
   5   1   6      347.31      380.26     25.68 o 
   7   1   6       19.83        7.17     12.25 o 
   9   1   6     7438.22     7676.10    231.02 o 
  11   1   6     1340.15     1309.79     59.04 o 
  13   1   6     3717.49     3752.08    138.68 o 
  15   1   6     1243.95     1116.46     70.55 o 
  17   1   6      118.16       54.62     21.85 o 
  19   1   6      514.73      369.24     45.88 o 
  21   1   6      227.08      201.00     30.59 o 
  23   1   6       95.56       76.74     16.17 o 
  25   1   6       19.57       21.08     13.11 o 
  27   1   6       52.20       63.69     18.57 o 
  29   1   6        9.79        4.37     17.48 o 
 -40   2   6      215.75      208.51     20.82 o 
 -38   2   6        3.29        2.18      9.84 o 
 -36   2   6       12.81        6.87     10.13 o 
 -34   2   6       19.57        8.35     10.48 o 
 -32   2   6      112.17       81.89     13.46 o 
 -30   2   6      300.59      257.69     28.81 o 
 -28   2   6      460.96      451.17     24.08 o 
 -26   2   6      144.37      137.43     14.29 o 
 -24   2   6      417.86      438.09     23.28 o 
 -22   2   6     1792.21     1760.09     49.42 o 
 -20   2   6     2348.33     2225.42     58.92 o 
 -18   2   6      326.11      306.50     16.99 o 
 -16   2   6       54.66       84.63     11.93 o 
 -14   2   6     1131.42     1152.45     41.86 o 
 -12   2   6       60.67       30.77      9.57 o 
 -10   2   6      401.64      463.31     25.78 o 
  -8   2   6      405.40      490.35     21.25 o 
  -6   2   6     1950.77     2045.43     56.53 o 
  -4   2   6      924.29     1054.79     34.07 o 
  -2   2   6     1721.43     1654.89     52.75 o 
   0   2   6      396.90      413.55     22.68 o 
   2   2   6       14.62       16.19      8.93 o 
   4   2   6        5.83       18.92     10.81 o 
   6   2   6       29.92       28.46     10.87 o 
   8   2   6      800.71      897.38     44.84 o 
  10   2   6      605.82      618.62     48.50 o 
  12   2   6      425.12      367.79     36.69 o 
  14   2   6        2.44       -1.59     16.17 o 
  16   2   6      247.23      224.88     28.87 o 
  18   2   6      356.11      247.92     31.68 o 
  20   2   6        0.66       -4.37     13.90 o 
  22   2   6        0.17       22.58     13.65 o 
  24   2   6       81.60       67.73     24.03 o 
  26   2   6      147.21      205.37     30.59 o 
  28   2   6       22.61       32.77     17.48 o 
 -39   3   6      193.18      167.05     14.48 o 
 -37   3   6      468.27      431.61     30.56 o 
 -35   3   6      553.11      612.98     28.80 o 
 -33   3   6        9.96       -7.41     11.52 o 
 -31   3   6       97.89      158.23     15.22 o 
 -29   3   6      100.07       66.43     12.78 o 
 -27   3   6       67.40       30.43     11.40 o 
 -25   3   6      933.43      817.93     51.92 o 
 -23   3   6     5045.51     4394.34    278.14 o 
 -21   3   6      358.39      312.17     34.28 o 
 -19   3   6        0.44       -5.06      9.30 o 
 -17   3   6       54.61       68.01     12.48 o 
 -15   3   6       17.12       15.31     12.01 o 
 -13   3   6     1364.24     1379.50     48.32 o 
 -11   3   6       79.77       86.68     10.43 o 
  -9   3   6       87.16       68.06     10.99 o 
  -7   3   6      798.13      877.43     33.96 o 
  -5   3   6     6400.69     6495.09    175.99 o 
  -3   3   6     2580.42     2924.69     85.78 o 
  -1   3   6      133.95      154.11     13.96 o 
   1   3   6       67.82       75.90     11.59 o 
   3   3   6      388.18      503.23     24.76 o 
   5   3   6      300.94      277.85     24.07 o 
   7   3   6     1096.15     1046.77     60.77 o 
   9   3   6     1908.88     1982.91     85.65 o 
  11   3   6     1557.81     1403.38    230.50 o 
  13   3   6      198.47      207.39     58.99 o 
  15   3   6      153.40      151.15     25.72 o 
  17   3   6      250.34      209.67     28.70 o 
  19   3   6      469.19      582.00     46.65 o 
  21   3   6       63.25       48.98     18.35 o 
  23   3   6      527.83      546.89     52.44 o 
  25   3   6       10.05       21.85     17.48 o 
  27   3   6      428.79      480.66     43.70 o 
 -38   4   6      173.49      150.23     16.40 o 
 -36   4   6        0.63       -7.74     14.96 o 
 -34   4   6      560.19      574.29     27.21 o 
 -32   4   6        5.89       10.92     11.45 o 
 -30   4   6        5.53       13.64     11.81 o 
 -28   4   6       22.72       26.16     10.93 o 
 -26   4   6      171.88      149.40     14.71 o 
 -24   4   6      975.66      837.37     36.87 o 
 -22   4   6     1739.20     1928.25     60.83 o 
 -20   4   6       98.42      113.57     13.76 o 
 -18   4   6     5596.98     5278.90    160.68 o 
 -16   4   6     1398.34     1296.37     38.71 o 
 -14   4   6      854.44      866.44     32.06 o 
 -12   4   6      755.99      772.33     29.15 o 
 -10   4   6     5419.17     5596.92    154.62 o 
  -8   4   6       10.03       14.06      8.76 o 
  -6   4   6       19.79        3.42     13.20 o 
  -4   4   6      111.24       92.69     12.55 o 
  -2   4   6      599.32      625.43     28.01 o 
   0   4   6     1681.54     1865.97     58.66 o 
   2   4   6      170.25      173.76     16.25 o 
   4   4   6      131.95      112.35     17.57 o 
   6   4   6     1287.32     1264.44     56.91 o 
   8   4   6       30.70       27.75     13.49 o 
  10   4   6     1048.82      940.18     49.60 o 
  12   4   6      143.80      114.92     22.56 o 
  14   4   6      998.09      802.02    112.52 o 
  16   4   6      598.46      425.52     61.18 o 
  18   4   6       39.86       42.37     17.32 o 
  20   4   6      291.00      307.46     63.36 o 
  22   4   6      197.84      179.38     21.46 o 
  24   4   6       21.94       24.76     13.65 o 
  26   4   6       28.03       28.65     21.85 o 
 -37   5   6       68.41       56.81     21.85 o 
 -35   5   6      366.15      390.04     21.60 o 
 -33   5   6       96.00      128.11     14.41 o 
 -31   5   6      251.89      259.39     19.72 o 
 -29   5   6      300.79      353.41     22.97 o 
 -27   5   6      903.20      856.25     35.56 o 
 -25   5   6        7.57      -10.99     10.99 o 
 -23   5   6       93.18       80.48     13.73 o 
 -21   5   6       70.79      133.10     14.32 o 
 -19   5   6      619.31      713.65     31.99 o 
 -17   5   6      561.63      483.52     31.92 o 
 -15   5   6      760.56      740.57     29.60 o 
 -13   5   6      461.30      489.27     38.00 o 
 -11   5   6      224.32      239.82     18.66 o 
  -9   5   6     2756.28     2971.66     88.19 o 
  -7   5   6      283.88      311.22     20.10 o 
  -5   5   6      166.40      203.25     16.62 o 
  -3   5   6     2102.52     2296.38     70.44 o 
  -1   5   6      100.73      129.66     14.61 o 
   1   5   6      185.63      225.09     19.03 o 
   3   5   6      951.31      901.66     55.50 o 
   5   5   6       47.05        9.14     13.48 o 
   7   5   6      333.18      346.94     28.78 o 
   9   5   6      243.68      216.29     23.37 o 
  11   5   6      185.75      160.71     21.76 o 
  13   5   6       13.61       16.47     16.68 o 
  15   5   6      483.96      471.01     45.12 o 
  17   5   6        5.92       -4.77     16.78 o 
  19   5   6        5.31      -14.77     16.17 o 
  21   5   6       19.97       33.12     14.62 o 
  23   5   6       61.61       54.07     16.39 o 
  25   5   6      302.78      321.17     34.96 o 
 -34   6   6      340.42      274.22     18.71 o 
 -32   6   6      318.95      393.26     22.42 o 
 -30   6   6        1.19       -3.30     11.89 o 
 -28   6   6      199.56      208.39     18.63 o 
 -26   6   6      977.81     1227.15     48.94 o 
 -24   6   6      525.50      536.17     27.22 o 
 -22   6   6      360.46      327.39     19.41 o 
 -20   6   6      709.86      705.49     28.48 o 
 -18   6   6     1421.93     1469.02     49.31 o 
 -16   6   6      213.99      194.34     17.39 o 
 -14   6   6       10.68       13.17     11.99 o 
 -12   6   6        8.78       -9.24     11.04 o 
 -10   6   6       82.97       86.47     13.15 o 
  -8   6   6       28.60       12.26     10.80 o 
  -6   6   6       11.98       15.60     10.41 o 
  -4   6   6      383.10      395.02     38.28 o 
  -2   6   6      953.94      941.42    116.30 o 
   0   6   6       80.97       67.39     12.90 o 
   2   6   6      758.97      656.67     88.80 o 
   4   6   6      879.34      749.31     42.15 o 
   6   6   6       32.10       20.28     13.76 o 
   8   6   6      290.57      310.91     26.99 o 
  10   6   6      419.60      371.74     68.05 o 
  12   6   6       44.42       53.29     17.71 o 
  14   6   6     1088.28     1270.65     81.48 o 
  16   6   6       14.32       27.67     18.35 o 
  18   6   6       22.05       44.15     18.35 o 
  20   6   6       16.05      -12.99     14.14 o 
  22   6   6       84.55       46.43     15.22 o 
 -33   7   6      575.62      545.01     45.40 o 
 -31   7   6      189.98      214.79     28.70 o 
 -29   7   6      271.75      271.65     22.09 o 
 -27   7   6      248.83      328.13     24.51 o 
 -25   7   6       76.16       92.57     15.61 o 
 -23   7   6        4.29        3.74     14.19 o 
 -21   7   6      556.97      528.17     26.58 o 
 -19   7   6       26.86       18.81     15.82 o 
 -17   7   6     1471.38     1620.57     54.61 o 
 -15   7   6       47.55       39.70     13.86 o 
 -13   7   6      312.92      393.30     26.36 o 
 -11   7   6       30.66       21.09     11.84 o 
  -9   7   6      227.97      243.04     21.12 o 
  -7   7   6      722.14      717.35     50.46 o 
  -5   7   6     3376.50     3206.24    209.96 o 
  -3   7   6      584.73      537.56     75.72 o 
  -1   7   6      200.54      203.21     19.55 o 
   1   7   6       75.92       65.10     24.61 o 
   3   7   6        0.36       13.30     13.48 o 
   5   7   6      597.72      507.97     73.90 o 
   7   7   6       25.89       29.25     15.70 o 
   9   7   6       67.28       61.97     16.84 o 
  11   7   6      363.35      395.40     31.75 o 
  13   7   6       72.90       55.71     18.80 o 
  15   7   6      333.33      347.57     30.34 o 
  17   7   6       11.90      -17.72     17.72 o 
  19   7   6       13.70      -12.45     15.29 o 
 -30   8   6        6.62      -37.14     37.14 o 
 -28   8   6      377.89      388.64     25.23 o 
 -26   8   6      136.46      169.32     18.52 o 
 -24   8   6        1.55       14.24     12.55 o 
 -22   8   6      303.67      386.80     23.32 o 
 -20   8   6      498.97      491.13     25.91 o 
 -18   8   6       20.41       38.03     13.56 o 
 -16   8   6       40.02       31.40     14.26 o 
 -14   8   6      246.52      240.13     22.39 o 
 -12   8   6       56.02       67.93     15.14 o 
 -10   8   6       37.79       37.28     14.05 o 
  -8   8   6        9.65        9.76     12.49 o 
  -6   8   6       23.99       21.15     13.41 o 
  -4   8   6      380.43      227.99     25.46 o 
  -2   8   6       36.53       54.21     14.62 o 
   0   8   6      378.12      315.09     48.30 o 
   2   8   6      128.53      179.64     22.68 o 
   4   8   6      227.24      281.75     28.15 o 
   6   8   6      506.45      588.14     48.51 o 
   8   8   6       28.41       20.22     19.18 o 
  10   8   6        1.15       -5.69     15.25 o 
  12   8   6       87.77      105.77     19.23 o 
  14   8   6       33.95       16.51     38.23 o 
  16   8   6       40.60       28.09     20.97 o 
 -25   9   6        0.01       13.11     45.88 o 
 -23   9   6       46.95       47.54     16.62 o 
 -21   9   6       30.06       41.32     17.39 o 
 -19   9   6       37.28       37.84     17.30 o 
 -17   9   6      548.46      562.63     31.15 o 
 -15   9   6       74.25       69.41     20.42 o 
 -13   9   6      524.03      566.82     43.85 o 
 -11   9   6        8.58       16.19     16.17 o 
  -9   9   6      166.16      152.04     25.13 o 
  -7   9   6        0.25       51.77     17.32 o 
  -5   9   6     2521.12     2595.90    121.93 o 
  -3   9   6      382.90      377.24     33.88 o 
  -1   9   6       48.56       50.78     21.24 o 
   1   9   6      134.65      147.35     21.08 o 
   3   9   6      763.09      798.49     56.41 o 
   5   9   6        9.22       12.71     16.06 o 
   7   9   6       84.71       84.04     18.51 o 
   9   9   6        0.20       -0.76     17.32 o 
  11   9   6      116.02      108.37     23.61 o 
  13   9   6      118.13       92.39     32.77 o 
 -20  10   6      441.52      463.18     63.36 o 
 -18  10   6      774.67      878.30     72.10 o 
 -16  10   6        0.70       37.14     21.85 o 
 -14  10   6       88.06      130.06     45.88 o 
 -12  10   6      223.69      186.81     28.40 o 
 -10  10   6       16.04       26.22     16.86 o 
  -8  10   6        3.42        2.66     41.51 o 
  -6  10   6       58.87       48.91     26.22 o 
  -4  10   6      229.92      282.43     28.87 o 
  -2  10   6       25.39       24.13     19.66 o 
   0  10   6       24.84       13.21     16.17 o 
   2  10   6       64.56       68.40     19.91 o 
   4  10   6       50.98       44.19     49.16 o 
   6  10   6       15.25       16.91     20.76 o 
   8  10   6       11.36       28.14     18.90 o 
  -9  11   6        5.55        0.00     19.66 o 
  -7  11   6      114.63      117.98     26.22 o 
  -5  11   6      438.39      426.04     43.70 o 
  -3  11   6      155.53      148.57     30.59 o 
 -37   1   7       16.80       34.96     14.51 o 
 -35   1   7      238.44      222.79     15.27 o 
 -33   1   7       38.70       25.37     12.24 o 
 -31   1   7       77.07       50.47     13.58 o 
 -29   1   7     1294.40     1242.65     43.07 o 
 -27   1   7      166.84      137.59     15.03 o 
 -25   1   7     1465.81     1456.95     45.08 o 
 -23   1   7     6462.14     6476.83    202.37 o 
 -21   1   7       49.78       74.31     13.58 o 
 -19   1   7     2233.98     2074.60     62.01 o 
 -17   1   7        1.04       -2.74      9.19 o 
 -15   1   7       25.12       15.19      8.34 o 
 -13   1   7     1308.29     1420.61     81.68 o 
 -11   1   7        1.36       -0.24     10.40 o 
  -9   1   7       99.83      102.01     13.40 o 
  -7   1   7     2014.94     2129.52     66.81 o 
  -5   1   7      939.61     1040.34     39.30 o 
  -3   1   7      250.77      290.03     19.83 o 
  -1   1   7      425.82      407.73     24.19 o 
   1   1   7      162.10      172.92     19.23 o 
   3   1   7     1751.06     1953.21     96.77 o 
   5   1   7      640.68      756.82     38.36 o 
   7   1   7      150.92      137.74     21.73 o 
   9   1   7      431.32      408.35     27.21 o 
  11   1   7      546.93      580.17     46.65 o 
  13   1   7        1.43        9.29     22.94 o 
  15   1   7      455.18      357.44     55.71 o 
  17   1   7       72.62      102.69     24.03 o 
  19   1   7      647.64      603.01     56.81 o 
  21   1   7      584.50      625.08     40.08 o 
  23   1   7       58.01       51.50     15.73 o 
 -36   2   7      695.14      622.83     29.18 o 
 -34   2   7        9.78       -8.59     10.27 o 
 -32   2   7      165.31      216.67     15.77 o 
 -30   2   7      654.28      719.03     28.16 o 
 -28   2   7      542.25      527.79     26.65 o 
 -26   2   7     1151.67     1249.82     43.23 o 
 -24   2   7      294.82      172.02     25.40 o 
 -22   2   7      938.12     1033.88     46.91 o 
 -20   2   7     1509.56     1269.50     84.78 o 
 -18   2   7       65.72       75.19     16.70 o 
 -16   2   7       82.15       72.98     13.64 o 
 -14   2   7      849.74      737.12     70.43 o 
 -12   2   7        3.89        6.15     10.84 o 
 -10   2   7      712.57      714.27     36.40 o 
  -8   2   7     1568.85     1436.84     49.42 o 
  -6   2   7       33.61       35.07     10.79 o 
  -4   2   7      164.99      160.49     15.84 o 
  -2   2   7      214.47      224.92     17.93 o 
   0   2   7     3639.84     3720.00    106.95 o 
   2   2   7       99.94       80.68     15.17 o 
   4   2   7      365.25      357.91     30.47 o 
   6   2   7      262.94      268.84     27.32 o 
   8   2   7       34.82       94.71     30.59 o 
  10   2   7       12.09       32.41     18.35 o 
  12   2   7     1321.87     1518.75     83.25 o 
  14   2   7      128.03      143.49     23.61 o 
  16   2   7        1.73       15.57     16.86 o 
  18   2   7        0.92       13.11     19.66 o 
  22   2   7       12.36        2.18     15.29 o 
  24   2   7        3.29       13.11     15.29 o 
 -35   3   7     1025.19     1004.35     40.12 o 
 -33   3   7      258.61      241.65     16.38 o 
 -31   3   7      246.79      265.37     18.14 o 
 -29   3   7     1231.69     1277.18     42.86 o 
 -27   3   7      596.11      630.32     29.42 o 
 -25   3   7       47.66       37.05     13.51 o 
 -23   3   7      488.48      423.11     70.32 o 
 -21   3   7        3.17       19.46     11.35 o 
 -19   3   7      958.36      652.35     70.44 o 
 -17   3   7        2.67       18.91     10.62 o 
 -15   3   7       42.51       33.28     13.88 o 
 -13   3   7      628.79      538.15     45.53 o 
 -11   3   7      487.69      423.44     63.07 o 
  -9   3   7       13.52       20.61     10.70 o 
  -7   3   7     1277.48     1257.83     59.01 o 
  -5   3   7       33.51       12.47     10.19 o 
  -3   3   7       90.65       86.73     12.89 o 
  -1   3   7     3108.52     3023.42    174.75 o 
   1   3   7      581.90      593.82     56.63 o 
   3   3   7      564.13      543.90     36.58 o 
   5   3   7     1033.50      892.83     94.94 o 
   7   3   7       28.97       28.84     21.85 o 
   9   3   7      472.78      518.07     46.65 o 
  11   3   7       10.26       27.67     17.78 o 
  13   3   7       16.30       20.21     17.78 o 
  15   3   7       12.40       10.03     16.17 o 
  17   3   7       81.94       98.16     20.47 o 
  19   3   7      106.35       73.63     19.91 o 
  21   3   7      150.90      122.35     24.03 o 
  23   3   7        2.74       21.85     17.48 o 
 -34   4   7        1.28        8.06     11.78 o 
 -32   4   7       27.22       22.68     12.58 o 
 -30   4   7      216.99      207.70     17.59 o 
 -28   4   7       76.65       78.56     13.98 o 
 -26   4   7      619.82      567.74     29.49 o 
 -24   4   7      212.24      184.82     18.13 o 
 -22   4   7       23.62       31.19     14.01 o 
 -20   4   7      338.17      346.27     26.74 o 
 -18   4   7      414.08      366.99     24.72 o 
 -16   4   7        2.38        3.01     11.97 o 
 -14   4   7        0.31        7.83     13.88 o 
 -12   4   7     1307.25     1229.82     86.48 o 
 -10   4   7        3.99       -7.93     13.47 o 
  -8   4   7      266.30      266.22     28.87 o 
  -6   4   7     1234.81     1255.46     53.29 o 
  -4   4   7      241.91      264.81     19.57 o 
  -2   4   7        1.05       -9.77      9.77 o 
   0   4   7      116.34      147.50     16.50 o 
   2   4   7        7.97       -0.49     14.02 o 
   4   4   7     2705.66     2862.04    110.47 o 
   6   4   7       44.73       37.33     15.33 o 
   8   4   7       28.78       29.26     16.01 o 
  10   4   7       78.17       68.59     21.46 o 
  12   4   7        1.88       11.59     17.32 o 
  14   4   7        8.81        4.56     16.54 o 
  16   4   7      224.21      259.62     29.39 o 
  18   4   7       19.60       46.64     17.32 o 
  20   4   7       26.41        7.17     11.87 o 
  22   4   7       17.15       10.92     15.29 o 
 -33   5   7      165.00      187.45     21.59 o 
 -31   5   7      100.81      117.49     14.86 o 
 -29   5   7      180.97      163.32     15.36 o 
 -27   5   7      383.09      446.79     25.20 o 
 -25   5   7      956.04      950.08     44.45 o 
 -23   5   7        0.65       13.14     13.21 o 
 -21   5   7       10.20       -2.92     16.34 o 
 -19   5   7      188.98      164.15     23.96 o 
 -17   5   7       78.02       67.30     17.29 o 
 -15   5   7        0.78       18.85     11.49 o 
 -13   5   7       30.98       55.77     13.80 o 
 -11   5   7      488.42      433.90     28.05 o 
  -9   5   7      182.99      239.27     19.00 o 
  -7   5   7      226.51      208.26     17.85 o 
  -5   5   7     1056.25     1135.87     48.39 o 
  -3   5   7        3.72        7.74     13.88 o 
  -1   5   7     1422.78     1499.31     56.82 o 
   1   5   7      327.20      285.97     28.89 o 
   3   5   7      624.72      683.40     39.88 o 
   5   5   7       42.56       45.10     15.73 o 
   7   5   7       13.62       30.66     19.59 o 
   9   5   7      427.89      437.93     33.27 o 
  11   5   7       57.93       24.03     20.97 o 
  13   5   7       53.95       20.92     29.50 o 
  15   5   7      135.39      147.95     24.62 o 
  17   5   7       30.67       31.37     18.90 o 
  19   5   7        0.59      -12.01     12.01 o 
 -32   6   7       82.87      115.16     24.15 o 
 -30   6   7      138.17      182.89     22.90 o 
 -28   6   7       18.16       19.04     16.42 o 
 -26   6   7     1257.44     1154.41     60.83 o 
 -24   6   7      362.92      343.52     28.13 o 
 -22   6   7      318.26      230.82     26.84 o 
 -20   6   7       11.05       -9.94     15.56 o 
 -18   6   7      562.90      614.69     34.64 o 
 -16   6   7      584.42      618.29     34.51 o 
 -14   6   7     1420.89     1527.41     59.30 o 
 -12   6   7      654.83      628.76     35.75 o 
 -10   6   7       16.56       10.00     11.58 o 
  -8   6   7        5.10       13.32     13.96 o 
  -6   6   7       30.04       25.68     11.87 o 
  -4   6   7        6.76       42.06     12.93 o 
  -2   6   7      174.67      220.71     20.00 o 
   0   6   7      496.70      569.19     41.47 o 
   2   6   7      104.21      112.93     26.62 o 
   4   6   7       11.61        1.58     15.59 o 
   6   6   7      310.05      276.37     26.32 o 
   8   6   7      709.96      775.39     44.52 o 
  10   6   7       22.46       26.57     17.18 o 
  12   6   7       12.84        4.20     19.66 o 
  14   6   7       13.08        2.18     26.22 o 
  16   6   7       26.59       21.56     27.31 o 
  18   6   7        5.41       30.59     19.66 o 
 -29   7   7       65.58      108.47     25.81 o 
 -27   7   7       32.26       10.01     38.23 o 
 -25   7   7      259.32      246.10     33.41 o 
 -23   7   7      262.04      269.60     35.07 o 
 -21   7   7      223.80      258.94     34.77 o 
 -19   7   7      106.77      114.43     17.65 o 
 -17   7   7      311.35      325.92     24.94 o 
 -15   7   7       84.42       69.38     15.99 o 
 -13   7   7      795.27      778.25     38.34 o 
 -11   7   7      280.73      294.61     22.80 o 
  -9   7   7       80.18      109.81     17.34 o 
  -7   7   7       55.24       76.17     14.14 o 
  -5   7   7      462.81      507.48     29.81 o 
  -3   7   7       31.93       36.23     15.25 o 
  -1   7   7      163.37      173.82     22.67 o 
   1   7   7      155.54      163.58     21.75 o 
   3   7   7       62.87      128.18     19.87 o 
   5   7   7       41.67       60.37     26.07 o 
   7   7   7      124.34      147.80     20.42 o 
   9   7   7       60.63       82.64     19.23 o 
  11   7   7        7.43       -5.05     16.25 o 
  13   7   7        0.94       30.02     20.76 o 
  15   7   7        2.24       17.48     21.85 o 
 -24   8   7      751.58      796.65     56.09 o 
 -22   8   7       58.77       77.65     24.97 o 
 -20   8   7       64.42       15.00     15.90 o 
 -18   8   7      483.49      501.91     35.32 o 
 -16   8   7      101.46       81.21     17.98 o 
 -14   8   7      892.15      800.89     44.78 o 
 -12   8   7      272.20      256.76     23.90 o 
 -10   8   7      229.48      298.57     23.78 o 
  -8   8   7        1.80       23.90     28.29 o 
  -6   8   7     2081.65     2143.59    102.66 o 
  -4   8   7     1301.47     1336.85     71.59 o 
  -2   8   7       44.12       51.62     24.91 o 
   0   8   7     1006.64     1184.49     58.00 o 
   2   8   7       69.33       68.01     16.47 o 
   4   8   7      215.42      263.97     24.90 o 
   6   8   7        1.66       24.41     15.52 o 
   8   8   7      367.48      404.32     40.14 o 
  10   8   7      298.44      278.55     34.76 o 
  12   8   7        5.42       50.25     26.22 o 
 -17   9   7       65.89       67.73     23.45 o 
 -15   9   7      106.07      138.58     36.05 o 
 -13   9   7      108.95      106.64     42.60 o 
 -11   9   7       28.28       33.86     19.66 o 
  -9   9   7      283.42      356.33     34.96 o 
  -7   9   7      228.32      224.56     27.30 o 
  -5   9   7      781.37      908.45     53.81 o 
  -3   9   7        1.20      -12.19     14.14 o 
  -1   9   7      299.99      264.07     25.13 o 
   1   9   7      177.81      162.83     33.23 o 
   3   9   7      868.40      953.48     55.36 o 
   5   9   7       41.99       20.43     20.42 o 
   7   9   7      198.15       93.95     41.51 o 
 -34   0   8       30.16       45.88     26.22 o 
 -32   0   8        0.38       -8.74     26.22 o 
 -30   0   8       29.95      -17.61     25.13 o 
 -28   0   8       18.07       30.34     25.81 o 
 -26   0   8       58.92       63.30     28.31 o 
 -24   0   8      103.69      116.44     21.80 o 
 -22   0   8      274.70      219.62     36.36 o 
 -20   0   8     3580.85     3742.38    181.05 o 
 -18   0   8     4590.01     4720.28    218.33 o 
 -16   0   8       60.78       88.08     23.81 o 
 -14   0   8      264.96      239.74     54.62 o 
 -12   0   8      674.55      845.47     46.42 o 
 -10   0   8     1582.79     1546.80    148.79 o 
  -8   0   8      479.94      425.30     44.98 o 
  -6   0   8      211.69      238.67     31.29 o 
  -4   0   8      181.98      178.71     30.78 o 
  -2   0   8       19.51       34.96     32.77 o 
   0   0   8     1232.39     1492.02    124.54 o 
   2   0   8       56.31       54.62     34.96 o 
   4   0   8     1024.82     1199.25    107.06 o 
   6   0   8        3.53       -5.71     45.88 o 
   8   0   8        5.09       27.65     19.38 o 
  10   0   8        4.33      -19.66     32.77 o 
  18   0   8      133.33       39.33     32.77 o 
 -33   1   8      357.54      341.30     30.10 o 
 -31   1   8       95.05       63.79     14.39 o 
 -29   1   8       10.55        9.33     12.94 o 
 -27   1   8      238.22      250.61     22.09 o 
 -25   1   8      724.69      882.87     40.50 o 
 -23   1   8       42.11       78.99     20.48 o 
 -21   1   8       24.03       21.42     21.25 o 
 -19   1   8       32.82       41.12     17.18 o 
 -17   1   8       27.66       22.50     13.13 o 
 -15   1   8      197.99      195.06     18.67 o 
 -13   1   8        0.44        2.52     10.86 o 
 -11   1   8      553.29      542.89     34.85 o 
  -9   1   8      391.31      364.73     23.29 o 
  -7   1   8        0.44       10.81     11.20 o 
  -5   1   8      172.91      179.95     19.92 o 
  -3   1   8      114.79      155.79     22.97 o 
  -1   1   8      186.47      206.81     34.73 o 
   1   1   8      477.31      586.67     54.07 o 
   3   1   8       56.21       74.53     19.93 o 
   5   1   8        2.41       21.71     27.26 o 
   7   1   8      100.22      127.08     19.93 o 
   9   1   8       10.45        0.36     17.78 o 
  11   1   8      268.33      163.48     23.03 o 
 -32   2   8      303.45      249.60     22.71 o 
 -30   2   8      134.08      115.31     18.05 o 
 -28   2   8      738.67      779.32     42.90 o 
 -26   2   8      779.36      782.10     39.92 o 
 -24   2   8      602.96      548.21     42.57 o 
 -22   2   8       28.59       30.13     16.83 o 
 -20   2   8        5.90      -13.50     20.18 o 
 -18   2   8       68.42       63.91     16.04 o 
 -16   2   8     1055.91     1010.20     74.04 o 
 -14   2   8      227.64      211.30     28.70 o 
 -12   2   8       71.13       51.82     14.43 o 
 -10   2   8        7.38       29.33     12.70 o 
  -8   2   8       10.70        4.58     11.33 o 
  -6   2   8        0.28       13.56     12.28 o 
  -4   2   8      116.80       84.15     15.31 o 
  -2   2   8     1716.19     1774.17     93.90 o 
   0   2   8        0.94        7.81     14.72 o 
   2   2   8      400.94      369.33     32.46 o 
   4   2   8       61.77       52.99     19.23 o 
   6   2   8       15.04        5.59     18.90 o 
   8   2   8       94.68       87.87     22.56 o 
  10   2   8        3.80       19.98     15.73 o 
  12   2   8        3.01        3.99     21.85 o 
  14   2   8       35.07       40.56     36.05 o 
  18   2   8        3.33       -8.74     17.48 o 
 -31   3   8      468.49      319.48     26.59 o 
 -29   3   8       85.60      134.97     43.14 o 
 -27   3   8      238.78      235.39     26.79 o 
 -25   3   8      150.83      178.31     24.76 o 
 -23   3   8      122.11      106.65     21.07 o 
 -21   3   8      158.80      161.06     21.94 o 
 -19   3   8      675.09      605.85     39.23 o 
 -17   3   8      204.27      230.51     24.60 o 
 -15   3   8      198.23      152.05     19.29 o 
 -13   3   8       92.10       91.48     25.23 o 
 -11   3   8      377.59      375.23     59.29 o 
  -9   3   8        0.14        1.73     13.88 o 
  -7   3   8      302.73      293.46     24.48 o 
  -5   3   8        5.21        0.54     11.14 o 
  -3   3   8      335.92      311.90     21.90 o 
  -1   3   8      266.46      274.38     23.71 o 
   1   3   8      599.59      601.78     34.29 o 
   3   3   8      476.79      469.65     49.16 o 
   5   3   8       66.33       31.48     19.80 o 
   7   3   8        1.04       27.09     20.76 o 
   9   3   8       39.32       69.58     19.38 o 
  11   3   8       15.19       10.45     16.54 o 
  13   3   8       34.50       20.25     17.38 o 
  15   3   8        1.50       13.11     39.33 o 
 -30   4   8       51.66       23.66     32.53 o 
 -28   4   8        4.02       27.53     16.02 o 
 -26   4   8      127.67      137.12     22.04 o 
 -24   4   8       40.46       80.25     25.61 o 
 -22   4   8      469.30      478.00     37.83 o 
 -20   4   8      289.02      288.62     33.01 o 
 -18   4   8     1276.85     1347.49     80.42 o 
 -16   4   8       41.01       56.41     16.89 o 
 -14   4   8      288.22      316.82     27.22 o 
 -12   4   8      952.10     1078.30     65.85 o 
 -10   4   8       67.41       60.39     14.33 o 
  -8   4   8      158.26      179.72     18.25 o 
  -6   4   8      279.35      281.92     21.57 o 
  -4   4   8      357.13      403.89     24.38 o 
  -2   4   8       26.76       28.38     19.87 o 
   0   4   8      323.78      345.27     46.36 o 
   2   4   8      203.29      212.51     22.96 o 
   4   4   8       49.34       53.33     17.30 o 
   6   4   8      160.80      163.30     25.06 o 
   8   4   8      279.27      263.21     50.25 o 
  10   4   8       39.42       51.34     19.10 o 
  12   4   8       63.09       28.09     19.10 o 
  14   4   8        1.65        0.57     19.66 o 
  16   4   8       13.74       19.66     19.66 o 
 -29   5   8       76.26       88.02     32.77 o 
 -27   5   8      545.69      566.78     36.16 o 
 -25   5   8       52.40       29.16     17.39 o 
 -23   5   8      585.88      564.82     38.19 o 
 -21   5   8        2.03        7.99     23.35 o 
 -19   5   8      121.08      105.78     19.17 o 
 -17   5   8       31.56       58.85     17.59 o 
 -15   5   8      215.39      231.57     23.87 o 
 -13   5   8      175.48      219.10     22.26 o 
 -11   5   8       60.53       81.39     16.46 o 
  -9   5   8       17.77       -0.62     12.24 o 
  -7   5   8        6.53       17.54     11.59 o 
  -5   5   8      480.32      550.57     38.45 o 
  -3   5   8       47.08       80.84     18.25 o 
  -1   5   8      215.69      187.82     35.04 o 
   1   5   8      119.15      113.72     18.12 o 
   3   5   8      111.15       92.49     18.36 o 
   5   5   8       14.20        6.21     15.31 o 
   7   5   8      268.79      273.18     31.09 o 
   9   5   8        5.34      -15.29     17.59 o 
  11   5   8      112.32      135.47     23.03 o 
  13   5   8        7.72       24.70     16.54 o 
 -26   6   8       34.27       62.07     23.02 o 
 -24   6   8       18.15       10.44     15.92 o 
 -22   6   8      513.10      555.12     37.21 o 
 -20   6   8       89.85       77.15     19.35 o 
 -18   6   8      111.94       89.12     19.07 o 
 -16   6   8     1169.45     1270.56     61.28 o 
 -14   6   8        5.66        7.42     14.71 o 
 -12   6   8       34.66       43.57     13.43 o 
 -10   6   8       19.14       11.90     12.97 o 
  -8   6   8      108.11      124.33     16.86 o 
  -6   6   8      268.56      259.06     21.47 o 
  -4   6   8      800.60      918.32     49.00 o 
  -2   6   8      174.49      212.74     23.23 o 
   0   6   8      426.88      435.99     31.98 o 
   2   6   8      571.70      599.79     37.21 o 
   4   6   8        5.87       27.13     15.70 o 
   6   6   8      198.74      250.01     25.52 o 
   8   6   8       41.36       79.11     20.76 o 
  10   6   8        6.16       22.72     20.76 o 
 -21   7   8      287.04      247.78     34.29 o 
 -19   7   8       51.57       25.61     28.69 o 
 -17   7   8      219.65      232.07     25.07 o 
 -15   7   8      373.28      423.62     31.61 o 
 -13   7   8       30.99       34.01     14.43 o 
 -11   7   8        2.66       20.86     14.45 o 
  -9   7   8      363.19      313.14     23.16 o 
  -7   7   8       45.88       58.86     17.74 o 
  -5   7   8      582.83      580.57     37.73 o 
  -3   7   8      209.24      198.53     23.01 o 
  -1   7   8     1159.61     1125.78     71.21 o 
   1   7   8      135.89      132.32     19.17 o 
   3   7   8       85.18       67.37     25.66 o 
   5   7   8        0.11       12.28     20.79 o 
   7   7   8        1.97       54.87     19.38 o 
 -14   8   8        4.72       15.29     28.40 o 
 -12   8   8       57.97      102.69     30.59 o 
 -10   8   8       54.90       34.96     24.03 o 
  -8   8   8        2.19        4.68     16.17 o 
  -6   8   8       47.87        9.73     16.78 o 
  -4   8   8        5.74        3.97     16.78 o 
  -2   8   8       26.57       28.88     17.32 o 
   0   8   8       70.13       73.32     17.32 o 
 -29   1   9       98.90       94.41     24.03 o 
 -27   1   9       29.63       27.08     17.76 o 
 -25   1   9      187.43      167.10     21.30 o 
 -23   1   9       80.36       80.71     16.98 o 
 -21   1   9       47.56       36.74     16.00 o 
 -19   1   9     1267.23     1217.79     61.25 o 
 -17   1   9      130.05      146.49     18.46 o 
 -15   1   9      297.96      393.52     25.03 o 
 -13   1   9      328.86      303.50     22.36 o 
 -11   1   9       76.09       64.89     15.27 o 
  -9   1   9        4.70        4.28     18.05 o 
  -7   1   9       12.14       37.04     18.29 o 
  -5   1   9      184.63      190.43     32.33 o 
  -3   1   9      593.85      696.83     56.37 o 
  -1   1   9        5.80       -1.09     21.63 o 
   1   1   9       22.44       19.96     22.36 o 
   3   1   9        1.12      -17.48     21.63 o 
   5   1   9       11.58       -2.18     30.59 o 
   7   1   9        6.15      -15.29     34.96 o 
   9   1   9       19.66       30.59     37.14 o 
 -28   2   9      217.48      171.39     26.22 o 
 -26   2   9       83.27       89.79     17.24 o 
 -24   2   9        6.93       19.43     27.24 o 
 -22   2   9      672.73      684.41     33.41 o 
 -20   2   9      308.40      315.49     23.77 o 
 -18   2   9      503.78      500.83     29.06 o 
 -16   2   9       89.71      123.24     20.19 o 
 -14   2   9       17.71       -5.20     13.63 o 
 -12   2   9      100.14      141.10     18.24 o 
 -10   2   9       27.87       18.45     13.18 o 
  -8   2   9        1.04       -9.12     16.62 o 
  -6   2   9      123.75       88.91     20.52 o 
  -4   2   9      429.30      541.99     38.45 o 
  -2   2   9       83.48      171.91     34.96 o 
   0   2   9        5.29      -13.11     24.03 o 
   2   2   9        3.35      -32.77     32.77 o 
   4   2   9      181.92      109.24     41.51 o 
   6   2   9      225.12      288.40     52.44 o 
   8   2   9       56.20       98.32     39.33 o 
 -25   3   9      651.75      613.08     42.94 o 
 -23   3   9       27.54       34.12     23.37 o 
 -21   3   9      106.79      113.23     21.97 o 
 -19   3   9      548.10      577.72     34.51 o 
 -17   3   9       11.18       -0.28     13.67 o 
 -15   3   9      910.52      930.79     49.60 o 
 -13   3   9       43.54       48.56     15.29 o 
 -11   3   9        1.86        1.56     12.82 o 
  -9   3   9      409.49      464.23     44.78 o 
  -7   3   9      136.45      126.31     24.82 o 
  -5   3   9      141.12      160.19     22.68 o 
  -3   3   9      290.64      362.34     32.88 o 
  -1   3   9        8.17       -9.61     26.74 o 
   1   3   9        5.80       37.14     32.77 o 
   3   3   9      280.35      263.52     31.46 o 
   5   3   9        1.99       40.84     19.38 o 
   7   3   9       95.50      109.46     25.18 o 
 -24   4   9      157.38      122.07     20.69 o 
 -22   4   9        3.97        3.14     22.95 o 
 -20   4   9      154.40      201.31     22.92 o 
 -18   4   9      142.63      115.33     17.31 o 
 -16   4   9       49.97       60.99     15.19 o 
 -14   4   9      383.64      323.77     25.52 o 
 -12   4   9       15.40       14.81     13.31 o 
 -10   4   9        1.43        1.28     12.86 o 
  -8   4   9      429.73      385.95     34.84 o 
  -6   4   9        0.33        9.64     17.69 o 
  -4   4   9       10.85        1.51     21.42 o 
  -2   4   9        0.45       19.04     20.97 o 
   0   4   9      100.77      105.56     22.90 o 
   2   4   9       64.07       54.86     20.47 o 
   4   4   9        4.26        3.23     18.90 o 
   6   4   9      527.58      417.30     61.18 o 
 -21   5   9       52.67       51.86     30.52 o 
 -19   5   9        2.31       30.14     15.76 o 
 -17   5   9       84.36       82.07     17.30 o 
 -15   5   9        7.73       17.62     14.02 o 
 -13   5   9       16.30       19.76     13.80 o 
 -11   5   9       52.30       47.94     14.34 o 
  -9   5   9      176.70      181.81     24.93 o 
  -7   5   9      424.15      398.36     54.62 o 
  -5   5   9      118.24       93.95     39.33 o 
  -3   5   9      223.46      213.04     38.37 o 
  -1   5   9      381.93      315.31     46.51 o 
   1   5   9        2.76        6.55     34.96 o 
   3   5   9       26.40       54.62     37.14 o 
 -16   6   9       10.47       17.88     19.66 o 
 -14   6   9        1.53       -9.36     15.73 o 
 -12   6   9      141.75       93.95     28.40 o 
  -8   6   9      128.63      111.92     63.36 o 
  -6   6   9      101.85       85.44     34.96 o 
  -4   6   9       19.77       39.51     52.44 o 
  -2   6   9        6.39       63.36     61.18 o 
 -18   0  10      538.97      522.18     85.21 o 
 -16   0  10      424.54      600.83     80.84 o 
 -14   0  10     2421.67     3006.11    209.74 o 
 -12   0  10       11.80       26.22     39.33 o 
 -10   0  10       37.79       41.51     37.14 o 
  -8   0  10       19.75       34.96     34.96 o 
  -6   0  10       97.77       65.54     34.96 o 
  -4   0  10        3.97       54.62     30.59 o 
 -17   1  10        2.18      -35.97     35.97 o 
 -15   1  10      128.02      166.49     45.88 o 
 -13   1  10       86.71      100.50     32.44 o 
 -11   1  10      121.36      173.66     31.64 o 
  -9   1  10       13.61      -11.77     23.91 o 
  -7   1  10       31.47       76.07     40.42 o 
  -5   1  10       66.89        2.18     23.17 o 
  -3   1  10       14.59       39.33     32.77 o 
 -16   2  10        9.35       32.77     58.99 o 
 -14   2  10      319.28      271.80     46.48 o 
 -12   2  10      150.97      141.93     33.88 o 
 -10   2  10        0.72       36.05     26.26 o 
  -8   2  10       40.07      -27.45     27.45 o 
  -6   2  10       36.04       50.25     37.14 o 
  -4   2  10       33.41      -17.48     34.96 o 
                                                 
